# Supplementary material for: Developmental and Injury-induced Changes in DNA Methylation in Regenerative versus Non-regenerative Regions of the Vertebrate Central Nervous System
Source: BMC Genomics. 2022 Jan 4;23:2. doi: 10.1186/s12864-021-08247-0 (PMC8725369; doi:10.1186/s12864-021-08247-0)
Supplement: Supplementary file 1 — Additional file 1. Excel file containing tabulated correlations between TSS-associated, CpG DMRs and RNA expression. Detailed legends are provided within the file, Tab 1. Data are in Tab 2 (Supplementary Table 1). Tab 3 contains Supplementary Table 2, which is the Chi-squared 2×2 correlation table. [file 12864_2021_8247_MOESM1_ESM.xlsx]

## Sheet: Supplementary Table 1
	DMR		DMR/promoter	Promoter		GENE			GENE_ID	GENE_symbol	GENE_ALT_symbol	NAME	XB-GENEPAGE-ID		Injury Difference				Tissue Difference					RNAseq: Injury fold difference (log2 (Exp/Ctr))				RNAseq: Tissue fold diffrerence ( log2(Exp/Ctr))						RS: Tad SCI		RS: Juv SCI		RS: ONC Eye vs NA		RS: ONC eye vs UO Eye		RS: HB: jv - td		RS: Eye jv - HB td		RS: Eye jv - HB jv		RS: Eye: UO - NA
chr	start	end	overlap	start	end	start	end	strand	GENE_name				Hyperlink		Tad SCI	Juv SCI	ONC Eye (vs NA)	ONC Eye vs UO Eye	HB: jv/td	Eyejv/HBtd	Eyejv/HBjv	Eye: UO/NA		Tad SCI	Juv SCI	ONC Eye (vs NA)	ONC Eye (vs UO)	HB: jv/td	Eye jv/HB td	Eye jv/HB jv	Eye: UO/NA			p value	FDR (q value)	p value	FDR (q value)	p value	FDR (q value)	p value	FDR (q value)	p value	FDR (q value)	p value	FDR (q value)	p value	FDR (q value)	p value	FDR (q value)
chr8S	98987629	98988476	0.649351	98987179	98988179	98987929	98988150	+	Xelaev18043043m.g	Xelaev18043043m	Xelaev18043043m.g				R­M­										-2.79106	inf	1.17024	0.317024			inf			0.02285	0.119046	0.1976	0.570842	1	1	0.4561	0.767634	0.826	0.885163	0.02285	0.0349674	0.02285	0.0339655	1	1
chr9_10S	74475179	74476079	1	74475126	74476126	74473532	74475376	-	Xelaev18047385m.g	Xelaev18047385m	Xelaev18047385m.g				R­M¯					R­M¯				4.50274	-0.05891	0.468992	-0.191036	3.23018	14.3665	11.0916	1.24084			0.0001	0.00270405	0.8408	0.953294	0.34695	0.471083	0.77885	0.934278	0.00665	0.020557	0.0001	0.000214711	5e-05	0.00010487	0.0162	0.088495
chr6S	8388204	8388496	1	8388189	8389189	8384079	8388439	-	Xelaev18032812m.g	crygn	crygn.S	crystallin gamma N	949639	949639	R­M­					R­M­	R­M­			3.31436	0.0863498	-0.0418659	0.161552	1.48735	13.3604	11.821	0.535337			0.0061	0.0519239	0.84995	0.956654	0.84225	0.88928	0.6288	0.867817	0.07485	0.151279	0.0026	0.0046061	5e-05	0.00010487	0.0307	0.135376
chr1L	42271944	42272586	1	42271803	42272803	42272553	42290478	+	Xelaev18005408m.g	scrg1	scrg1.L	stimulator of chondrogenesis 1	983170	983170	R­M­									1.89351	0.622049	-2.30964	-0.419707	-1.65002	0.749443	2.35204	-1.88602			5e-05	0.00155024	1	1	0.00105	0.00538152	1	1	1	1	0.01685	0.026395	1	1	0.00035	0.00541341
Scaffold312	9821	10727	1	9734	10734	10484	19994	+	Xelaev18002547m.g	Xelaev18002547m	Xelaev18002547m.g				R­M­									1.84075	-0.288819	0.172068	0.135787	1.19186	0.80015	-0.437261	0.0422825			5e-05	0.00155024	0.0615	0.328811	0.35215	0.475959	0.4853	0.784493	5e-05	0.000283118	5e-05	0.000111009	0.00595	0.00970817	0.79835	0.907865
chr3L	42024495	42025114	1	42024448	42025448	42025198	42041056	+	Xelaev18017379m.g	parpbp	parpbp.L	PARP1 binding protein	1004673	1004673	R­M­									1.82108		0.365409	0.234147	-1.69778	0.352559	2.00388	0.138199			5e-05	0.00155024	1	1	1	1	1	1	1	1	1	1	1	1	1	1
chr9_10L	66397298	66398214	1	66397281	66398281	66398031	66406918	+	Xelaev18044707m.g	cdca7	cdca7.L	cell division cycle associated 7	977166	977166	R­M­				R¯M­		R­M¯			1.8179	-0.487898	-1.95542	-0.0139392	-2.62143	2.45607	5.02905	-1.52043			5e-05	0.00155024	1	1	5e-05	0.000452144	0.9585	0.986641	0.00025	0.00121549	5e-05	0.000111009	5e-05	0.00010487	5e-05	0.00107562
chr3L	100141865	100142686	1	100141734	100142734	100142484	100160264	+	Xelaev18018360m.g	rlbp1	rlbp1.L	retinaldehyde binding protein 1	976302	976302	R­M­						R­M¯			1.75437	0.0776184	0.32412	0.0545288	0.770015	10.8883	10.0728	0.276617			5e-05	0.00155024	1	1	0.17265	0.289541	0.84465	0.956473	1	1	5e-05	0.000111009	5e-05	0.00010487	0.14055	0.356164
chr3L	16881118	16881874	1	16880909	16881909	16879373	16881159	-	Xelaev18016966m.g	neurog1	neurog1.L	neurogenin 1	491451	491451	R­M­									1.7129	inf	2.05074	0.76169		-5.6035	inf	1.29405			5e-05	0.00155024	1	1	1	1	1	1	1	1	0.1329	0.173425	1	1	1	1
chr2S	58797269	58798006	1	58797161	58798161	58789743	58797411	-	Xelaev18014957m.g	elk4	elk4.S	ELK4, ETS transcription factor	490641	490641	R­M¯									1.67122	-0.286197	1.45067	-0.706835	0.417805	0.0944496	-0.369493	2.16683			5e-05	0.00155024	0.2615	0.643447	0.0117	0.0362263	0.14195	0.447161	0.10065	0.190834	0.74715	0.781652	0.2017	0.244022	5e-05	0.00107562
chr1S	54825439	54826356	1	54825370	54826370	54826120	54833062	+	Xelaev18009326m.g	ccna2	ccna2.S	cyclin A2	923015	923015	R­M­									1.58816	0.653143	-0.144236	0.595668	-3.12333	1.22422	4.30065	-0.733506			5e-05	0.00155024	1	1	0.5422	0.649609	0.0274	0.183229	0.00865	0.0257022	5e-05	0.000111009	0.0026	0.00450385	0.00425	0.0345191
chr7S	8547050	8547768	1	8546777	8547777	8547527	8559260	+	Xelaev18036802m.g	cdk1	cdk1.S	cyclin-dependent kinase 1	482749	482749	R­M­									1.56735	0.3533	-0.97529	0.460465	-3.48673	1.13761	4.57654	-0.647447			5e-05	0.00155024	1	1	0.0008	0.0043667	0.05735	0.275897	0.0003	0.00143087	5e-05	0.000111009	5e-05	0.00010487	0.0025	0.0235862
chr3L	136332452	136333358	1	136332372	136333372	136333122	136345304	+	Xelaev18019208m.g	aurkb	aurkb.L	aurora kinase B	1019625	1019625	R­M­					R­M¯	R­M¯			1.55611	-0.29119	-0.0959891	0.853126	-2.94196	1.24334	4.13766	-0.942373			5e-05	0.00155024	1	1	0.67705	0.762333	0.00165	0.0284675	1	1	5e-05	0.000111009	5e-05	0.00010487	0.0003	0.00476196
chr7L	73701450	73702375	1	73701381	73702381	73702131	73702660	+	Xelaev18035406m.g	loc100487455	loc100487455.L				R­M­				R¯M­	R­M­				1.54	-0.528991	-0.24004	0.433708	-2.96096	1.55946	4.4743	-0.0175469			5e-05	0.00155024	1	1	0.3592	0.482964	0.08085	0.33213	0.00555	0.0176793	5e-05	0.000111009	0.0011	0.00201084	0.9352	0.970502
chr2L	147154624	147155578	1	147154619	147155619	147155369	147176774	+	Xelaev18013545m.g	loc100145274	loc100145274.L	uncharacterized LOC100145274	5780435	5780435	R­M­						R­M¯			1.49829	0.700679	-0.435014	-0.488198	-0.881588	1.23791	2.07372	0.0603916			5e-05	0.00155024	1	1	0.1698	0.286173	0.13745	0.439946	0.0559	0.119603	0.0005	0.00099305	0.0003	0.000584883	0.8248	0.920441
chr8S	54174930	54175619	1	54174768	54175768	54175518	54185672	+	Xelaev18042046m.g	uprt	uprt.S	uracil phosphoribosyltransferase homolog	998573	998573	R­M¯				R­M¯					1.49569	-0.00520693	0.345826	0.0217699	1.04765	1.32436	0.230328	0.663161			5e-05	0.00155024	0.9718	0.989881	0.082	0.165349	0.90385	0.973717	5e-05	0.000283118	5e-05	0.000111009	0.18495	0.226224	0.0001	0.00193821
Scaffold115	62115	62948	1	61998	62998	62748	100322	+	Xelaev18000166m.g	Xelaev18000166m	Xelaev18000166m.g				R­M­	R­M¯								1.49427	1.64838	-0.711227	-0.364579	-0.480802	1.96641	2.40232	-0.342471			5e-05	0.00155024	0.0011	0.0277394	0.02465	0.0644681	0.24965	0.590096	1	1	5e-05	0.000111009	5e-05	0.00010487	0.19065	0.427367
chr4L	107506638	107507562	1	107506605	107507605	107507355	107519648	+	Xelaev18023542m.g	mcm5	mcm5.L	minichromosome maintenance complex component 5	985664	985664	R­M­				R¯M­					1.48217	-0.420192	-1.05317	0.584542	-3.02126	1.54465	4.5192	-1.63171			5e-05	0.00155024	1	1	5e-05	0.000452144	0.00715	0.0791199	5e-05	0.000283118	5e-05	0.000111009	5e-05	0.00010487	5e-05	0.00107562
chr9_10S	17215172	17216131	1	17215158	17216158	17215908	17221327	+	Xelaev18046375m.g	birc5.2	birc5.2.S	baculoviral IAP repeat containing 5	966740	966740	R­M­						R­M¯			1.454	-0.508995	-0.650571	0.360525	-2.19548	1.32173	3.47106	-0.371079			5e-05	0.00155024	1	1	0.07785	0.158603	0.27305	0.614683	0.01565	0.0422297	0.00045	0.000899601	0.00545	0.00894974	0.20555	0.446333
chr4L	23275174	23275671	1	23274720	23275720	23262876	23274970	-	Xelaev18022161m.g	cdca5	cdca5.L	cell division cycle associated 5	5908126	5908126	R­M­				R¯M­		R­M¯			1.4428	0.666545	-0.713642	0.537283	-3.85691	0.535014	4.34506	-1.24433			5e-05	0.00155024	1	1	0.0063	0.0223731	0.04915	0.254106	5e-05	0.000283118	0.0058	0.00976041	5e-05	0.00010487	5e-05	0.00107562
chr7L	88583659	88584528	1	88583535	88584535	88584285	88607572	+	Xelaev18035689m.g	lepre1	lepre1.L				R­M­						R­M¯			1.44249	-0.466978	-1.53788	0.248086	0.660655	4.64237	3.93466	-1.17175			5e-05	0.00155024	1	1	5e-05	0.000452144	0.15995	0.476149	1	1	5e-05	0.000111009	5e-05	0.00010487	5e-05	0.00107562
chr9_10L	57902254	57902997	1	57902153	57903153	57890338	57902403	-	Xelaev18044569m.g	nmi	nmi.L	N-myc and STAT interactor	492654	492654	R­M­									1.43149	-0.54606	-0.308287	0.00609903	1.4994	3.22625	1.6806	-0.0114089			5e-05	0.00155024	0.01755	0.165803	0.0996	0.191989	0.97175	0.989942	5e-05	0.000283118	5e-05	0.000111009	5e-05	0.00010487	0.94105	0.973695
chr2S	127169316	127170140	1	127169275	127170275	127160810	127169525	-	Xelaev18016000m.g	neurod4	neurod4.S	neuronal differentiation 4	972703	972703	R­M­									1.40617	1.31632	-0.0746044	-0.130165	-3.37128	5.80382	9.12827	0.0609007			5e-05	0.00155024	1	1	0.5703	0.673606	0.381	0.712492	1	1	5e-05	0.000111009	0.00565	0.00924884	0.626	0.812952
chr8L	69430233	69430770	1	69429780	69430780	69430530	69446075	+	Xelaev18039628m.g	pole2	pole2.L	polymerase (DNA directed), epsilon 2, accessory subunit	973811	973811	R­M­									1.40335	-0.399413	-1.34261	-0.156181	-0.00245651	1.60905	1.56562	-0.706003			5e-05	0.00155024	0.22725	0.606923	0.0001	0.000817608	0.58095	0.841605	0.9664	0.977006	5e-05	0.000111009	5e-05	0.00010487	0.00345	0.0297239
chr7L	77585959	77586576	1	77585950	77586950	77579786	77586200	-	Xelaev18035491m.g	cryab	cryab.L	crystallin alpha B	971378	971378	R­M­					R­M¯	R­M¯			1.39731	0.185909	0.529688	0.354873	-0.502616	8.66344	9.11871	0.746917			5e-05	0.00155024	0.6674	0.889829	0.02985	0.0747899	0.0728	0.314203	0.2246	0.353772	5e-05	0.000111009	5e-05	0.00010487	5e-05	0.00107562
chr1S	154828935	154829720	1	154828868	154829868	154819047	154829118	-	Xelaev18010866m.g	loc733945	loc733945.S				R­M­						R­M¯			1.3868	0.213971	-0.244065	0.232492	0.153313	1.46506	1.26531	-0.471688			0.00195	0.0239496	1	1	0.4953	0.60853	0.55505	0.828777	1	1	0.00125	0.00235641	0.0066	0.0107013	0.16925	0.398858
chr6L	124497596	124498175	1	124497188	124498188	124497938	124505836	+	Xelaev18032138m.g	pmp2	pmp2.L	peripheral myelin protein 2	977968	977968	R­M­									1.37617	-0.215162	0.266821	0.90298	1.51915	11.3973	9.8345	0.515898			0.0266	0.130212	0.5908	0.854513	0.24525	0.37119	0.01585	0.133274	0.01085	0.0310757	5e-05	0.000111009	5e-05	0.00010487	0.01435	0.0813801
chr1L	154357788	154358444	1	154357774	154358774	154358524	154376492	+	Xelaev18007695m.g	cdc45	cdc45.L	cell division cycle 45	976057	976057	R­M­						R­M¯			1.37541	1.22886	-0.437595	0.0873216	-3.77876	1.42351	5.15733	-0.519133			5e-05	0.00155024	1	1	0.0867	0.172702	0.7543	0.924763	0.0458	0.101796	5e-05	0.000111009	0.044	0.0621643	0.0261	0.121247
chr1L	59781153	59782069	1	59781086	59782086	59781836	59789488	+	Xelaev18005620m.g	ccna2	ccna2.L	cyclin A2	923015	923015	R­M­				R¯M­		R­M¯			1.36782	-0.785994	-0.545999	0.496187	-2.8532	1.00771	3.81434	-1.03637			5e-05	0.00155024	1	1	0.02605	0.0672633	0.05955	0.28006	5e-05	0.000283118	5e-05	0.000111009	5e-05	0.00010487	5e-05	0.00107562
chr9_10L	85884024	85884708	1	85883774	85884774	85884524	85886375	+	Xelaev18045098m.g	Xelaev18045098m	Xelaev18045098m.g				R­M¯					R¯M¯				1.35513	-1.72558	-6.11613	2.80726	-1.79004	-2.46579	-0.722736	-5.34107			5e-05	0.00155024	5e-05	0.00245991	0.04505	0.103549	0.00675	0.0762085	5e-05	0.000283118	5e-05	0.000111009	0.0001	0.000204723	0.0011	0.0129274
chr3L	79817552	79818114	1	79817493	79818493	79818243	79839605	+	Xelaev18017941m.g	ncaph2	ncaph2.L	non-SMC condensin II complex subunit H2	993062	993062	R­M­						R­M¯			1.34894	-0.445709	-0.680662	0.320589	-1.49771	1.58307	3.03476	-0.995435			5e-05	0.00155024	1	1	0.0109	0.0343235	0.24485	0.584985	1	1	5e-05	0.000111009	5e-05	0.00010487	0.0002	0.00340822
chr4L	107640714	107641525	1	107640540	107641540	107641290	107653036	+	Xelaev18023549m.g	cenpm	cenpm.L	centromere protein M	966034	966034	R­M­									1.34696	-0.072004	-0.41728	-0.174319	-0.0172806	1.85346	1.82208	-0.237107			5e-05	0.00155024	0.78955	0.937757	0.0449	0.103291	0.4032	0.728476	0.93135	0.955206	5e-05	0.000111009	5e-05	0.00010487	0.176	0.408087
chr1L	107124223	107124869	1	107124187	107125187	107105657	107124437	-	Xelaev18006543m.g	melk	melk.L	maternal embryonic leucine zipper kinase	987653	987653	R­M­					R­M­				1.34298	-0.388815	-0.00873652	0.549486	-0.733677	0.671371	1.35905	-0.553252			5e-05	0.00155024	1	1	0.9816	0.985439	0.04885	0.252987	0.022	0.0560791	0.0059	0.00991729	5e-05	0.00010487	0.0288	0.129777
chr5S	39611026	39611933	1	39610963	39611963	39611713	39618531	+	Xelaev18028993m.g	fbxo5	fbxo5.S	F-box protein 5	953945	953945	R­M­									1.32826	1.59583	-1.27978	0.371162	-3.95097	0.862493	4.76581	-0.863611			0.00025	0.0055394	1	1	0.01075	0.0339848	1	1	1	1	0.01	0.016245	0.23595	0.277587	0.01725	0.0919537
chr1L	134437046	134437932	1	134437042	134438042	134429261	134437292	-	Xelaev18006960m.g	znf367	znf367.L	zinc finger protein 367	986039	986039	R­M­						R­M¯			1.31212	0.673615	-0.765025	0.743926	-1.5595	1.18323	2.69639	-1.50206			0.0003	0.00640714	1	1	0.03265	0.0801883	1	1	1	1	0.00125	0.00235641	0.0004	0.000768426	0.0004	0.00599009
chr9_10L	1534458	1535395	1	1534416	1535416	1535166	1558058	+	Xelaev18043138m.g	top2a	top2a.L	DNA topoisomerase II alpha	970177	970177	R­M­		R¯M­		R¯M­		R­M¯			1.29926	0.30722	-1.3199	0.709274	-3.99381	0.133131	4.07991	-1.39639			5e-05	0.00155024	1	1	5e-05	0.000452144	5e-05	0.00165315	5e-05	0.000283118	0.24405	0.294911	5e-05	0.00010487	5e-05	0.00107562
chr6L	14673721	14674681	1	14673687	14674687	14622534	14673937	-	Xelaev18030691m.g	ncapg2	ncapg2.L	non-SMC condensin II complex subunit G2	1002743	1002743	R­M­									1.29468	0.0907599	-1.01516	0.518625	-1.50949	1.08334	2.54665	-0.879425			5e-05	0.00155024	1	1	0.00085	0.00457628	0.0352	0.210605	0.0001	0.000537255	5e-05	0.000111009	5e-05	0.00010487	0.00035	0.00541341
chr4S	77481435	77482200	1	77481339	77482339	77469737	77481589	-	Xelaev18025384m.g	loc100124812	loc100124812.S				R­M­					R­M¯	R­M¯			1.28457	0.494266	-0.577719	-0.0310642	-1.65287	7.63121	9.23704	0.0440081			5e-05	0.00155024	1	1	0.00405	0.0158039	0.85285	0.959465	1	1	5e-05	0.000111009	5e-05	0.00010487	0.7276	0.872076
chr7L	8074936	8075842	1	8074872	8075872	8075622	8079222	+	Xelaev18034430m.g	cdca3	cdca3.L	cell division cycle associated 3	995403	995403	R­M­				R¯M­		R­M¯			1.28305	0.673257	-0.983325	0.481744	-1.32417	0.785311	2.06374	-0.693975			5e-05	0.00155024	0.14465	0.501829	0.0126	0.0383368	0.1553	0.468338	0.00695	0.0213193	0.0062	0.0103894	0.00025	0.000491525	0.02255	0.110461
chr1S	113164068	113164907	1	113163910	113164910	113164660	113168307	+	Xelaev18010191m.g	cks2	cks2.S	CDC28 protein kinase regulatory subunit 2	922080	922080	R­M­				R¯M­					1.2801	0.526048	0.994025	0.995712	-1.30176	0.849738	2.10445	0.00341533			0.0001	0.00270405	0.26895	0.650545	0.0005	0.00301396	0.00045	0.0106551	0.00785	0.0236966	0.0065	0.0108561	0.0001	0.000204723	0.9763	0.987671
Scaffold20	7096	7623	1	7029	8029	7779	8215	+	Xelaev18000725m.g	loc100497082	loc100497082.S				R­M­	R­M¯			R¯M­		R­M¯			1.27746	0.900929	-0.0113482	0.553244	-3.58629	1.07649	4.61578	-0.557913			5e-05	0.00155024	0.0001	0.0044649	0.9289	0.94984	0.00015	0.00431598	5e-05	0.000283118	5e-05	0.000111009	5e-05	0.00010487	5e-05	0.00107562
chr7L	93194416	93194804	1	93194381	93195381	93192583	93194631	-	Xelaev18035776m.g	hes2	hes2.L	hes family bHLH transcription factor 2	486137	486137	R­M­									1.27625	-0.424231	-0.614852	0.396874	-3.64146	4.62527	8.2228	-0.633236			0.0186	0.104909	1	1	0.01195	0.0368202	0.0767	0.323261	1	1	5e-05	0.000111009	0.17145	0.213181	0.0013	0.0146819
chr2S	131220285	131221071	1	131220161	131221161	131199089	131220411	-	Xelaev18016091m.g	racgap1	racgap1.S	Rac GTPase activating protein 1	943982	943982	R­M­				R¯M­					1.24457	-0.0820073	-1.26951	-0.488497	-2.04501	1.05419	3.05279	-0.773998			0.0012	0.0174584	1	1	0.02565	0.0664322	0.4489	0.762906	0.0054	0.0172725	0.00115	0.00217799	0.00035	0.000677043	0.1299	0.340126
chr9_10S	93866265	93867212	1	93866219	93867219	93866969	93876224	+	Xelaev18047692m.g	plk1	plk1.S	polo like kinase 1	941539	941539	R­M­				R¯M­		R­M¯			1.22813	0.469285	-0.686252	0.877603	-3.89766	0.394172	4.24478	-1.11066			5e-05	0.00155024	1	1	0.02695	0.0690694	0.003	0.0438537	0.0031	0.010788	0.07495	0.103206	0.00065	0.00122151	0.00015	0.00270545
chr3S	34935960	34936912	1	34935922	34936922	34905888	34936172	-	Xelaev18020408m.g	kif23	kif23.S	kinesin family member 23	999864	999864	R­M­						R­M¯			1.21805	-0.696106	0.190436	0.720575	-2.46859	0.325398	2.74796	-0.523707			5e-05	0.00155024	1	1	0.4893	0.603557	0.0165	0.136137	1	1	0.20045	0.247838	5e-05	0.00010487	0.06435	0.220128
chr2S	66165116	66166072	1	66165097	66166097	66126125	66165347	-	Xelaev18015143m.g	clspn	clspn.S	claspin	992186	992186	R­M­						R­M¯			1.21551	-0.139583	-1.0243	0.147281	-1.58694	0.694632	2.23536	-1.16629			5e-05	0.00155024	1	1	0.0004	0.00251421	1	1	5e-05	0.000283118	0.0009	0.0017299	5e-05	0.00010487	5e-05	0.00107562
chr3L	53063904	53064810	1	53063879	53064879	53052267	53064129	-	Xelaev18017570m.g	e2f7	e2f7.L	E2F transcription factor 7	1018444	1018444	R­M­						R­M¯			1.20747	-0.500501	-0.795401	0.436119	-1.69744	0.475107	2.12572	-1.22597			5e-05	0.00155024	1	1	0.00915	0.0300038	1	1	1	1	0.0396	0.0581368	5e-05	0.00010487	0.0001	0.00193821
chr3L	97271887	97272809	1	97271844	97272844	97272594	97274537	+	Xelaev18018291m.g	MGC145330	MGC145330.L				R­M­									1.19869	0.213903	0.692769	0.0689288	-0.359158	1.04685	1.35982	0.629223			5e-05	0.00155024	0.1297	0.476127	5e-05	0.000452144	0.64235	0.873797	0.0112	0.0318909	5e-05	0.000111009	5e-05	0.00010487	5e-05	0.00107562
chr9_10L	30311086	30312012	1	30311047	30312047	30311797	30318173	+	Xelaev18043865m.g	ube2c	ube2c.L	ubiquitin conjugating enzyme E2 C	971107	971107	R­M­									1.19019	-0.855206	-0.588783	0.638223	-1.29192	0.785555	2.03243	-0.558427			5e-05	0.00155024	0.14445	0.501829	0.06795	0.142521	0.0344	0.208564	0.0037	0.0125317	0.00345	0.00599732	0.0001	0.000204723	0.03915	0.159107
chr4L	83504084	83505039	1	83504069	83505069	83504819	83511985	+	Xelaev18023131m.g	ccnb1.2	ccnb1.2.L	cyclin B1	5736421	5736421	R­M­				R¯M­		R­M¯			1.18306	-0.48669	0.426644	0.717382	-2.7207	-0.0559181	2.61708	-0.28575			5e-05	0.00155024	1	1	0.07065	0.146837	0.0046	0.0591302	5e-05	0.000283118	0.7861	0.816337	5e-05	0.00010487	0.20605	0.446755
chr6L	113757049	113757601	1	113757047	113758047	113757797	113768909	+	Xelaev18031991m.g	mcm4	mcm4.L	minichromosome maintenance complex component 4	1011480	1011480	R­M­									1.1588	0.538406	-1.62953	0.233384	-1.66268	1.84647	3.46219	-1.27094			5e-05	0.00155024	0.04	0.263314	5e-05	0.000452144	0.20865	0.541311	5e-05	0.000283118	5e-05	0.000111009	5e-05	0.00010487	5e-05	0.00107562
chr1L	144976814	144977767	1	144976810	144977810	144977560	145026529	+	Xelaev18007441m.g	tbx5	tbx5.L	T-box 5	486854	486854	R­M­					R­M­	R­M¯			1.15059	0.0332536	0.112274	0.0554997	-3.36807	2.78923	6.11158	0.0617359			0.0006	0.0106538	1	1	0.5918	0.691614	0.7947	0.938725	1	1	5e-05	0.000111009	0.00565	0.00924884	0.75215	0.886229
chr9_10S	31758848	31759709	1	31758834	31759834	31744989	31759084	-	Xelaev18046644m.g	e2f1	e2f1.S	E2F transcription factor 1	481740	481740	R­M­									1.1492	-0.406098	-1.4673	-0.211491	-1.72616	1.48282	3.16209	-0.761845			5e-05	0.00155024	1	1	0.0006	0.00348177	0.50895	0.799921	1	1	5e-05	0.000111009	5e-05	0.00010487	0.0045	0.035889
chr1L	110034473	110035253	1	110034421	110035421	110035171	110109956	+	Xelaev18006601m.g	trabd2a	trabd2a.L	TraB domain containing 2A	6050973	6050973	R­M­									1.13403	-0.379557	-0.121365	-0.119188	-0.509292	0.774045	1.23852	0.00332165			0.0009	0.0143454	1	1	0.70995	0.78893	0.7233	0.910555	1	1	0.01705	0.0266869	0.0037	0.00624051	0.97535	0.987408
chr3L	24767830	24768795	1	24767811	24768811	24756147	24768061	-	Xelaev18017115m.g	dck.2	dck.2.L	deoxycytidine kinase, gene 2	5727741	5727741	R­M­									1.1158	0.157849	-0.822927	0.386258	-2.35392	0.619432	2.9274	-1.20271			5e-05	0.00155024	1	1	0.0002	0.00143854	0.0681	0.302683	5e-05	0.000283118	5e-05	0.000111009	5e-05	0.00010487	5e-05	0.00107562
chr2L	154457110	154457891	1	154457042	154458042	154457792	154514571	+	Xelaev18013697m.g	postn	postn.L	periostin, osteoblast specific factor	478501	478501	R­M­									1.10737	-0.211867	-0.0557602	0.369727	-1.13085	1.65684	2.74016	-0.419998			5e-05	0.00155024	0.3478	0.711788	0.6971	0.778338	0.0214	0.158622	5e-05	0.000283118	5e-05	0.000111009	5e-05	0.00010487	0.004	0.0329313
chr4S	65102602	65103531	1	65102598	65103598	65068730	65102848	-	Xelaev18025208m.g	kif2c	kif2c.S	kinesin family member 2C	961444	961444	R­M­									1.09757	-1.16218	-0.392351	-0.00357883	-1.43915	3.67404	5.06604	0.294587			5e-05	0.00155024	1	1	0.0264	0.0679478	0.98055	0.992448	0.0011	0.0043965	5e-05	0.000111009	5e-05	0.00010487	0.0281	0.127762
chr9_10S	29043259	29044252	1	29043254	29044254	29044004	29054600	+	Xelaev18046601m.g	fam83d	fam83d.S	family with sequence similarity 83 member D	964362	964362	R­M­									1.09751	0.682626	-0.984105	0.0160661	-1.33099	1.184	2.46775	-0.632665			5e-05	0.00155024	1	1	0.0017	0.00792343	0.95725	0.986509	1	1	5e-05	0.000111009	5e-05	0.00010487	0.0038	0.0318316
chr2L	89850509	89851421	1	89850427	89851427	89851177	89980814	+	Xelaev18012655m.g	brip1	brip1.L	BRCA1 interacting protein C-terminal helicase 1	492369	492369	R­M­					R­M­				1.089	-0.00752224	-0.494934	0.240396	-0.513358	0.895239	1.36229	-0.728318			5e-05	0.00155024	1	1	0.04415	0.101936	0.3574	0.693371	1	1	5e-05	0.000111009	5e-05	0.00010487	0.0018	0.0185499
chr7S	4905375	4906328	1	4905338	4906338	4906088	4933254	+	Xelaev18036724m.g	ncapd2	ncapd2.S	non-SMC condensin I complex subunit D2	5854775	5854775	R­M­									1.07848	0.00622695	-1.14992	0.333816	-2.07991	0.57388	2.60777	-0.897344			5e-05	0.00155024	1	1	5e-05	0.000452144	0.12615	0.421639	5e-05	0.000283118	0.0004	0.000804974	5e-05	0.00010487	5e-05	0.00107562
chr9_10L	68946133	68947036	1	68946054	68947054	68937769	68946304	-	Xelaev18044756m.g	fkbp7	fkbp7.L	FK506 binding protein 7	977645	977645	R­M­						R­M¯			1.06774	-0.305031	-1.43447	0.0199625	0.57471	3.75417	3.133	-0.74229			5e-05	0.00155024	0.1755	0.541173	5e-05	0.000452144	0.899	0.972372	0.01085	0.0310757	5e-05	0.000111009	5e-05	0.00010487	5e-05	0.00107562
chr5L	23186364	23186865	1	23185897	23186897	23185755	23186147	-	Xelaev18026408m.g	hist1h2ad	hist1h2ad.L	histone cluster 1, H2ad	6030821	6030821	R­M­						R­M¯			1.06558	0.236036	-0.391148	0.507125	-1.8038	0.901485	2.65796	-0.168603			0.00015	0.00368804	0.6007	0.85991	0.1629	0.27757	0.05	0.256074	0.0005	0.00223773	0.00065	0.00127225	5e-05	0.00010487	0.4735	0.707318
chr5L	70686055	70686734	1	70685814	70686814	70632257	70686064	-	Xelaev18027083m.g	abracl	abracl.L	ABRA C-terminal like	6457689	6457689	R­M¯									1.06202	-0.134914	0.191304	0.291793	-2.59574	1.41156	3.96002	0.692469			5e-05	0.00155024	0.6797	0.895065	0.2299	0.355491	0.05575	0.272184	5e-05	0.000283118	5e-05	0.000111009	5e-05	0.00010487	5e-05	0.00107562
chr8S	6019900	6020862	1	6019878	6020878	5989795	6020128	-	Xelaev18041102m.g	dlgap5	dlgap5.S	discs large homolog associated protein 5	481548	481548	R­M­									1.05886	0.132682	-0.722999	0.511997	-1.53415	0.589255	2.07763	-0.818846			5e-05	0.00155024	1	1	0.00875	0.0289997	0.0354	0.211431	5e-05	0.000283118	0.00185	0.00339443	5e-05	0.00010487	0.00025	0.00409941
chr5S	6771088	6771703	1	6771056	6772056	6771806	6772643	+	Xelaev18028548m.g	Xelaev18028548m	Xelaev18028548m.g				R­M­		R­M¯					R­M¯		1.04948	0.181582	1.38652	0.44382	-0.94964	0.592054	1.49643	1.21474			0.00445	0.0422937	1	1	5e-05	0.000452144	0.10525	0.383401	0.0568	0.121175	0.0975	0.131121	0.0059	0.00963085	0.00045	0.00656551
chr4L	80755391	80756107	1	80755377	80756377	80714322	80755627	-	Xelaev18023091m.g	kif2c	kif2c.L	kinesin family member 2C	961444	961444	R­M­									1.04099	-0.853209	0.224872	0.635638	-2.15043	0.985802	3.08678	-0.40523			0.00015	0.00368804	1	1	0.3373	0.461504	0.01305	0.117055	0.0004	0.00184762	0.00025	0.000514815	5e-05	0.00010487	0.0791	0.2512
chr5S	6771743	6772341	1	6771382	6772382	6771089	6771632	-	Xelaev18028547m.g	loc101733171	loc101733171.S				R­M­									1.04075	0.133061	-0.166047	0.267552	-0.777549	0.808643	1.53677	0.253106			0.0002	0.00464518	0.70855	0.907566	0.5534	0.659138	0.2791	0.621582	0.02265	0.0574581	0.0019	0.00348007	5e-05	0.00010487	0.27965	0.529216
chr8L	103988455	103989147	1	103988314	103989314	103976559	103988564	-	Xelaev18040374m.g	ecm1	ecm1.L				R­M­									1.0297	-0.184417	-0.45261	0.0449749	0.0140163	4.70579	4.64618	0.01756			0.0058	0.0503421	1	1	0.01735	0.0491867	0.7792	0.934309	1	1	5e-05	0.000111009	5e-05	0.00010487	0.898	0.954399
chr3L	130344792	130345530	1	130344538	130345538	130345288	130354411	+	Xelaev18018995m.g	p2ry11	p2ry11.L	purinergic receptor P2Y, G-protein coupled, 11	6465756	6465756	R­M­									1.01947	1.45683	-0.104737	-0.298287	-2.34199	-0.382732	1.91299	0.19826			0.00035	0.00712406	1	1	1	1	1	1	1	1	1	1	1	1	1	1
chr8S	54174237	54174906	0.668161	54173684	54174684	54174434	54175517	+	Xelaev18042045m.g	uprt-like	uprt-like.S				R­M¯				R­M¯					0.995156	-0.323748	0.604823	-0.0336386	1.06841	0.336942	-0.775454	1.08302			0.0245	0.123655	0.3682	0.726993	0.1666	0.282213	0.914	0.976489	0.03155	0.075158	0.4291	0.482797	0.0553	0.0764284	0.0062	0.0451343
chr9_10S	65430372	65431182	1	65430189	65431189	65430939	65455528	+	Xelaev18047254m.g	col6a2	col6a2.S	collagen, type VI, alpha 2	6085117	6085117	R­M­									0.986095	-0.519079	-1.39189	-0.0158316	1.26863	6.84614	5.53287	-0.697027			0.0012	0.0174584	0.0444	0.277746	5e-05	0.000452144	0.91265	0.976096	5e-05	0.000283118	5e-05	0.000111009	5e-05	0.00010487	5e-05	0.00107562
chr8L	81743196	81744141	1	81743153	81744153	81743903	81768994	+	Xelaev18039848m.g	dlgap5	dlgap5.L	discs large homolog associated protein 5	481548	481548	R­M­									0.980883	1.14136	-0.481614	1.03689	-3.82153	0.212848	3.98764	-0.69399			0.0017	0.0218273	1	1	1	1	1	1	1	1	1	1	1	1	1	1
chr2S	128816191	128817105	1	128816158	128817158	128813934	128816408	-	Xelaev18016024m.g	hoxc5	hoxc5.S	homeobox C5	485671	485671	R­M­				R¯M­					0.979469	0.595839	-0.743907	-1.59599	-0.423174	-7.99136	-7.61265	0.864257			5e-05	0.00155024	0.0009	0.0241435	1	1	1	1	0.0162	0.0434866	0.23885	0.289512	0.2202	0.263275	1	1
chr9_10L	53143225	53143933	1	53143206	53144206	53132704	53143456	-	Xelaev18044530m.g	mcm6.2	mcm6.2.L	minichromosome maintenance complex component 6	962677	962677	R­M­				R¯M­		R­M¯			0.976358	0.147133	-1.37963	0.199146	-1.5591	1.52728	3.03986	-1.15598			5e-05	0.00155024	0.53195	0.825532	5e-05	0.000452144	0.2618	0.602931	5e-05	0.000283118	5e-05	0.000111009	5e-05	0.00010487	5e-05	0.00107562
chr3L	136194368	136195336	1	136194339	136195339	136195089	136207510	+	Xelaev18019201m.g	mcm7	mcm7.L	minichromosome maintenance complex component 7	5946445	5946445	R­M­				R¯M­		R­M¯			0.974988	0.313013	-0.499013	0.196223	-1.99825	0.91993	2.87145	-0.689191			5e-05	0.00155024	0.1111	0.439595	0.0017	0.00792343	0.2072	0.539345	5e-05	0.000283118	5e-05	0.000111009	5e-05	0.00010487	5e-05	0.00107562
chr3S	49256697	49257498	1	49256651	49257651	49248660	49256901	-	Xelaev18020619m.g	Xelaev18020619m	Xelaev18020619m.g				R­M­									0.962521	-0.221771	0.150259	0.694008	-1.23863	1.05218	2.24504	-0.537313			5e-05	0.00155024	0.53145	0.825199	0.4798	0.595145	0.0036	0.0497705	0.0003	0.00143087	5e-05	0.000111009	5e-05	0.00010487	0.0115	0.0698953
chr6L	31964543	31965505	1	31964542	31965542	31958401	31964792	-	Xelaev18030897m.g	rpa3	rpa3.L	replication protein A3	991986	991986	R­M­									0.956494	-0.318806	-0.303715	0.21825	-0.742576	1.25015	1.94659	0.196312			5e-05	0.00155024	0.1801	0.547587	0.1066	0.202019	0.18955	0.517534	0.00125	0.00491989	5e-05	0.000111009	5e-05	0.00010487	0.1922	0.429733
chr8S	36537068	36538044	1	36537064	36538064	36529739	36537314	-	Xelaev18041754m.g	Xelaev18041754m	Xelaev18041754m.g				R­M¯	R¯M¯								0.955539	-0.372156	-2.51387	0.512493	1.31674	0.445928	-0.917483	-1.47791			5e-05	0.00155024	0.018	0.167865	5e-05	0.000452144	0.07605	0.321615	5e-05	0.000283118	0.02025	0.0313042	5e-05	0.00010487	5e-05	0.00107562
chr5L	23185784	23186239	1	23185777	23186777	23186527	23186907	+	Xelaev18026409m.g	Xelaev18026409m	Xelaev18026409m.g				R­M­									0.952293	-0.185323	-0.405268	-0.0208282	-1.68726	0.62774	2.2686	0.0901708			0.0002	0.00464518	0.65045	0.881773	0.1405	0.248344	0.9308	0.980855	0.0001	0.000537255	0.00695	0.0115602	5e-05	0.00010487	0.6764	0.844065
chr4S	67645150	67646125	1	67645145	67646145	67645895	67653581	+	Xelaev18025244m.g	ccnb1.2	ccnb1.2.S	cyclin B1	5736421	5736421	R­M­									0.949337	-0.121668	-0.410765	0.744571	-2.45176	0.0374375	2.44234	-0.57044			5e-05	0.00155024	1	1	0.1505	0.261819	0.0085	0.0889695	5e-05	0.000283118	0.8743	0.892645	5e-05	0.00010487	0.02925	0.130956
chr4S	48735378	48736325	1	48735376	48736376	48699105	48735626	-	Xelaev18024971m.g	shcbp1	shcbp1.S	SHC SH2-domain binding protein 1	5807674	5807674	R­M­									0.949295	-0.238053	-0.915034	0.0970594	-1.20616	0.845082	2.00404	-0.392502			0.0001	0.00270405	1	1	0.00555	0.0202678	0.7078	0.903891	0.00095	0.00388297	0.00025	0.000514815	5e-05	0.00010487	0.084	0.26022
chr1L	209651933	209652893	1	209651898	209652898	209652648	209662449	+	Xelaev18008451m.g	lipg	lipg.L	lipase, endothelial	1011638	1011638	R­M­				R¯M­					0.946442	-0.59611	-0.155886	0.0984525	-0.892395	3.52674	4.37273	-0.247457			5e-05	0.00155024	0.00365	0.062904	0.23685	0.362836	0.49955	0.793061	5e-05	0.000283118	5e-05	0.000111009	5e-05	0.00010487	0.04555	0.175179
chr3S	29490976	29491811	1	29490971	29491971	29485759	29491221	-	Xelaev18020338m.g	pcna	pcna.S	proliferating cell nuclear antigen	972521	972521	R­M­				R¯M­		R­M¯			0.934989	-0.0910049	-0.319558	0.185817	-0.960495	1.35987	2.27452	-0.49893			5e-05	0.00155024	0.67335	0.892266	0.04465	0.102881	0.26895	0.611177	5e-05	0.000283118	5e-05	0.000111009	5e-05	0.00010487	0.00095	0.0115961
chr8S	24901615	24902600	1	24901614	24902614	24902364	24913303	+	Xelaev18041352m.g	dio2	dio2.S	deiodinase, iodothyronine, type 2	1017476	1017476	R­M­									0.930242	2.80735	-1.31759	-0.256868	-3.90665	1.42891	5.28716	-0.249989			0.00865	0.0646588	0.24735	0.628254	0.00355	0.014264	0.4218	0.742718	0.2456	0.377638	5e-05	0.000111009	0.22705	0.269544	0.36455	0.615011
chr6L	141713330	141714286	1	141713315	141714315	141653851	141713565	-	Xelaev18032341m.g	atad2	atad2.L	ATPase family, AAA domain containing 2	995541	995541	R­M­						R­M¯			0.927179	0.417499	-1.57269	0.237632	-2.01826	1.81355	3.78471	-1.25243			0.0002	0.00464518	1	1	0.0001	0.000817608	0.33585	0.67534	1	1	5e-05	0.000111009	5e-05	0.00010487	5e-05	0.00107562
Scaffold20	3688998	3689725	1	3688981	3689981	3689731	3693238	+	Xelaev18000863m.g	mblac1	mblac1.S	metallo-beta-lactamase domain containing 1	963312	963312	R­M­									0.916388	0.0127327	-0.243686	0.102203	0.875927	1.02055	0.0984012	-0.340829			0.00395	0.038921	0.9745	0.990659	0.42895	0.548149	0.7516	0.923445	0.00605	0.0190033	0.0014	0.00261511	0.7272	0.756357	0.23115	0.474419
chr1S	166731997	166732843	1	166731991	166732991	166698107	166732241	-	Xelaev18011016m.g	lmbrd2	lmbrd2.S	LMBR1 domain containing 2	991214	991214	R­M¯					R­M¯	R­M¯			0.915745	-0.405374	-2.18847	-0.33115	-0.322582	1.90343	2.17868	-1.85204			0.0057	0.049723	1	1	5e-05	0.000452144	1	1	1	1	5e-05	0.000111009	5e-05	0.00010487	5e-05	0.00107562
chr8L	14221787	14222618	1	14221648	14222648	14222398	14229152	+	Xelaev18038499m.g	ercc6l	ercc6l.L	excision repair cross-complementation group 6 like	988848	988848	R­M­				R¯M­		R­M¯			0.912371	-0.558909	-1.24872	0.420021	-1.58067	0.462376	1.99618	-1.09912			5e-05	0.00155024	1	1	5e-05	0.000452144	0.0799	0.330367	5e-05	0.000283118	0.0081	0.013342	5e-05	0.00010487	5e-05	0.00107562
chr1S	106868539	106869211	1	106868305	106869305	106869055	106891002	+	Xelaev18010125m.g	ostf1	ostf1.S	osteoclast stimulating factor 1	1018476	1018476	R­M­						R­M¯			0.909693	-0.216015	-0.0874051	0.190826	-0.0916888	2.2482	2.29355	-0.271778			0.00015	0.00368804	0.42625	0.763603	0.6116	0.707432	0.3253	0.666707	0.71945	0.811236	5e-05	0.000111009	5e-05	0.00010487	0.0967	0.283421
chr3L	123783005	123783682	1	123782726	123783726	123717102	123782976	-	Xelaev18018790m.g	plat	plat.L	plasminogen activator, tissue	1010817	1010817	R­M­						R¯M¯			0.906046	0.0331011	1.04151	0.906486	0.882756	-0.275171	-1.2038	0.14191			5e-05	0.00155024	0.8413	0.953612	5e-05	0.000452144	0.00015	0.00431598	5e-05	0.000283118	0.19945	0.246716	5e-05	0.00010487	0.55605	0.768096
chr3L	40643821	40644695	1	40643737	40644737	40644487	40681488	+	Xelaev18017338m.g	n4bp3	n4bp3.L	NEDD4 binding protein 3	988981	988981	R­M­									0.901391	0.545101	-0.507246	-0.351739	-0.75048	3.0973	3.80028	-0.149701			5e-05	0.00155024	1	1	0.00185	0.00849595	0.02625	0.178737	1	1	5e-05	0.000111009	5e-05	0.00010487	0.25205	0.496948
chr1L	21826743	21827704	1	21826729	21827729	21827479	21866714	+	Xelaev18005164m.g	ncapg	ncapg.L	non-SMC condensin I complex subunit G	5783774	5783774	R­M­									0.900106	0.0696649	-0.401832	0.542954	-2.26757	0.141928	2.36388	-0.939548			5e-05	0.00155024	1	1	0.0667	0.140429	0.02365	0.167864	5e-05	0.000283118	0.4137	0.467409	5e-05	0.00010487	5e-05	0.00107562
chr1L	164405060	164405957	1	164404965	164405965	164374657	164405215	-	Xelaev18007862m.g	tmem116	tmem116.L				R­M­									0.894735	-0.0287737	-0.146626	-0.133143	-1.09942	2.00715	3.05876	-0.0077511			5e-05	0.00155024	0.89625	0.9722	0.31155	0.4365	0.4004	0.727326	5e-05	0.000283118	5e-05	0.000111009	5e-05	0.00010487	0.95185	0.977994
chr9_10L	27514638	27515521	1	27514545	27515545	27515295	27530012	+	Xelaev18043806m.g	tk1	tk1.L	thymidine kinase 1	978543	978543	R­M­									0.888602	-0.365266	-1.67975	0.0658747	-1.41783	0.757709	2.12706	-0.927869			0.0006	0.0106538	1	1	0.26765	0.393492	0.914	0.976489	0.06235	0.130531	0.00475	0.00809717	0.02535	0.0374029	0.0401	0.161574
chr2L	130259122	130259904	1	130258984	130259984	130259734	130562863	+	Xelaev18013220m.g	diaph3	diaph3.L	diaphanous related formin 3	868498	868498	R­M­									0.887915	-0.02714	-0.572696	-0.499865	-0.689058	2.8609	3.50469	-0.067463			0.00045	0.00864538	1	1	0.00285	0.0119877	0.0105	0.101527	1	1	5e-05	0.000111009	5e-05	0.00010487	0.6484	0.826453
chr4L	74489663	74490261	1	74489527	74490527	74490277	74522552	+	Xelaev18022996m.g	itgb3bp	itgb3bp.L	integrin subunit beta 3 binding protein	948520	948520	R­M­									0.887473	0.655358	0.230567	0.556806	-0.811119	0.359825	1.12457	-0.321796			0.0005	0.00932366	0.0427	0.272559	0.37675	0.49902	0.0499	0.255946	0.01215	0.0341312	0.1455	0.188082	0.00085	0.0015747	0.2095	0.450719
chr3L	38494309	38495218	1	38494277	38495277	38495027	38499121	+	Xelaev18017287m.g	arl10	arl10.L	ADP ribosylation factor like GTPase 10	945630	945630	R­M­									0.883106	-0.136297	0.416568	0.608109	0.200763	0.883351	0.637649	-0.185951			5e-05	0.00155024	0.5473	0.832896	0.04525	0.103903	0.00445	0.0576914	0.3692	0.51062	5e-05	0.000111009	0.0032	0.00544385	0.3463	0.597051
chr5L	12028456	12029376	1	12028424	12029424	12029174	12059687	+	Xelaev18026222m.g	cenpf	cenpf.L	centromere protein F	1002204	1002204	R­M­					R¯M­				0.88203	0.0213214	-1.01867	0.740429	-2.95042	-0.630873	2.27335	-0.969131			5e-05	0.00155024	1	1	0.0003	0.00199927	0.0007	0.0148938	5e-05	0.000283118	5e-05	0.000111009	5e-05	0.00010487	5e-05	0.00107562
chr3S	60307049	60307796	1	60306996	60307996	60307746	60321226	+	Xelaev18020815m.g	crabp1	crabp1.S	cellular retinoic acid binding protein 1	962770	962770	R­M­									0.87855	0.0380477	0.599282	0.163867	-2.20386	-1.64557	0.511801	0.442107			5e-05	0.00155024	0.76795	0.931813	0.0001	0.000817608	0.2728	0.614566	5e-05	0.000283118	5e-05	0.000111009	5e-05	0.00010487	0.0006	0.0082434
chr2S	78472599	78473569	1	78472570	78473570	78473320	78488694	+	Xelaev18015340m.g	ska2	ska2.S	spindle and kinetochore associated complex subunit 2	1001781	1001781	R­M­									0.876845	0.00945904	-0.474811	0.0630987	0.205862	0.828056	0.576468	-0.531613			5e-05	0.00155024	0.95375	0.985458	0.03445	0.0836428	0.7812	0.934798	0.315	0.454532	5e-05	0.000111009	0.0038	0.00639638	0.00705	0.0494942
chr4S	107458177	107459038	1	107458170	107459170	107458920	107477977	+	Xelaev18025893m.g	mcm2	mcm2.S	minichromosome maintenance complex component 2	999973	999973	R­M­						R­M¯			0.87649	-0.589869	-1.32083	0.192077	-0.824187	1.26322	2.04183	-1.07697			5e-05	0.00155024	0.01595	0.156765	5e-05	0.000452144	0.3463	0.683158	0.0003	0.00143087	5e-05	0.000111009	5e-05	0.00010487	5e-05	0.00107562
chr1S	105103426	105104274	1	105103322	105104322	105104072	105144014	+	Xelaev18010100m.g	mamdc2	mamdc2.S	MAM domain containing 2	482692	482692	R­M­									0.861797	-0.465328	-0.233786	-0.173132	0.28582	0.121995	-0.209289	-0.0538332			0.00015	0.00368804	0.06515	0.338067	0.3868	0.508618	0.53985	0.819494	0.2316	0.36207	0.60225	0.648735	0.38445	0.4276	0.82795	0.921366
chr7S	64782868	64783846	1	64782854	64783854	64689798	64783104	-	Xelaev18037559m.g	loc100488469	loc100488469.S				R­M­	R­M¯								0.853493	1.42284	-0.418827	-0.168371	-0.339777	0.113323	0.407134	0.421017			0.0064	0.0534285	0.0009	0.0241435	0.421	0.540528	0.55915	0.831531	0.323	0.462731	0.68445	0.724728	0.2486	0.289435	0.125	0.332051
chr6L	26466802	26467764	0.985447	26466750	26467750	26443253	26467000	-	Xelaev18030827m.g	dbf4	dbf4.L	DBF4 zinc finger	972990	972990	R­M­									0.852393	0.1846	-0.922739	0.25837	-0.610154	1.43118	1.99554	-0.377597			0.00015	0.00368804	0.459	0.78208	0.0003	0.00199927	0.19895	0.530527	0.01125	0.0319987	5e-05	0.000111009	5e-05	0.00010487	0.03275	0.141212
Scaffold20	3487368	3488326	1	3487332	3488332	3485654	3487582	-	Xelaev18000856m.g	vgf	vgf.S				R­M­		R­M­			R¯M­	R¯M­			0.848474	-0.163038	1.12106	1.20513	0.606755	-2.4507	-3.10421	-0.0786225			5e-05	0.00155024	0.1177	0.453462	5e-05	0.000452144	5e-05	0.00165315	5e-05	0.000283118	5e-05	0.000111009	5e-05	0.00010487	0.62955	0.81487
chr4L	72694799	72695734	1	72694788	72695788	72695538	72707467	+	Xelaev18022958m.g	rpe65	rpe65.L	retinal pigment epithelium-specific protein 65kDa	968699	968699	R­M­									0.845699	0.334503	-0.243736	-0.143034	0.972617	9.24559	8.22747	-0.0933232			0.00015	0.00368804	0.05765	0.317672	0.2638	0.389368	0.60265	0.854435	5e-05	0.000283118	5e-05	0.000111009	5e-05	0.00010487	0.5797	0.784183
chr9_10S	44163451	44164141	1	44163243	44164243	44163993	44175229	+	Xelaev18046957m.g	Xelaev18046957m	Xelaev18046957m.g				R­M­									0.841804	0.43244	-1.40577	-0.37493	-0.678373	2.04851	2.68091	-0.489465			0.0003	0.00640714	0.1311	0.478638	5e-05	0.000452144	0.0793	0.329635	0.0184	0.0483672	5e-05	0.000111009	5e-05	0.00010487	0.00475	0.0373787
chr2S	58076867	58077371	1	58076844	58077844	58061944	58077094	-	Xelaev18014939m.g	ube2t	ube2t.S	ubiquitin conjugating enzyme E2T	942055	942055	R­M­					R­M­				0.840061	-0.172206	-0.76458	0.433116	-1.01483	0.670614	1.63842	-1.1939			0.0014	0.0192587	1	1	0.0135	0.0404821	0.19025	0.518634	0.004	0.0133962	0.0071	0.0117936	5e-05	0.00010487	0.0003	0.00476196
Scaffold57	768417	769133	1	768216	769216	768966	770275	+	Xelaev18003775m.g	#N/A		#N/A		#N/A	R­M­									0.838169	0.344448	0.332926	0.915012	-0.585822	-0.034598	0.504481	-0.576416			5e-05	0.00155024	0.01285	0.138	0.03055	0.0761093	5e-05	0.00165315	5e-05	0.000283118	0.7851	0.815501	0.0004	0.000768426	0.0002	0.00340822
chr6L	51419521	51420413	1	51419506	51420506	51360962	51419756	-	Xelaev18031144m.g	kif15	kif15.L	kinesin family member 15	1005653	1005653	R­M­									0.83806	-0.408199	-1.51005	-0.0511464	-2.01699	0.586358	2.55683	-0.894599			5e-05	0.00155024	1	1	5e-05	0.000452144	0.83785	0.95408	5e-05	0.000283118	0.0019	0.00348007	5e-05	0.00010487	0.00015	0.00270545
chr2L	81567627	81568498	1	81567587	81568587	81517908	81567837	-	Xelaev18012500m.g	fhl3	fhl3.L	four and a half LIM domains 3	947661	947661	R­M­						R­M¯			0.828091	0.42758	1.14267	1.42834	0.157313	2.26089	2.05803	-0.279132			5e-05	0.00155024	0.03285	0.237934	5e-05	0.000452144	5e-05	0.00165315	0.4416	0.580031	5e-05	0.000111009	5e-05	0.00010487	0.04955	0.184536
Scaffold20	7628	8150	1	7223	8223	6973	7473	-	Xelaev18000724m.g	loc100488074	loc100488074.S				R­M­				R¯M­		R­M¯			0.823672	0.959475	-0.154806	0.546438	-3.91748	1.4379	5.30875	-0.694204			5e-05	0.00155024	0.0029	0.0532893	0.25745	0.383448	0.0004	0.00967269	5e-05	0.000283118	5e-05	0.000111009	5e-05	0.00010487	5e-05	0.00107562
chr1L	145430514	145431482	1	145430503	145431503	145421758	145430753	-	Xelaev18007455m.g	ung	ung.L	uracil DNA glycosylase	960118	960118	R­M­									0.808573	0.764301	-0.192647	0.232525	-1.2264	0.177086	1.35665	-0.418608			5e-05	0.00155024	0.0037	0.0634303	0.3752	0.497694	0.32145	0.662804	5e-05	0.000283118	0.3444	0.396795	5e-05	0.00010487	0.0426	0.167923
chr4L	102381110	102381895	1	102381099	102382099	102340217	102381349	-	Xelaev18023446m.g	aspm	aspm.L	abnormal spindle microtubule assembly	877287	877287	R­M­				R¯M­		R­M¯			0.804276	0.267417	-0.317247	0.580281	-3.36108	-0.555149	2.75926	-0.892733			5e-05	0.00155024	1	1	0.07675	0.156867	0.00405	0.0541529	5e-05	0.000283118	5e-05	0.000111009	5e-05	0.00010487	5e-05	0.00107562
chr3S	97383515	97384442	1	97383452	97384452	97357132	97383702	-	Xelaev18021339m.g	kif20a	kif20a.S	kinesin family member 20A	967268	967268	R­M­									0.7939	0.496089	-0.343684	0.742599	-2.94948	0.338966	3.24115	-1.07948			0.00205	0.0246768	1	1	0.23835	0.364416	1	1	1	1	0.18335	0.228626	0.0002	0.000397322	0.0008	0.0101623
chr6L	30316793	30317210	1	30316280	30317280	30317030	30355153	+	Xelaev18030876m.g	col1a2	col1a2.L	collagen type I alpha 2	493263	493263	R­M­									0.792766	-0.0787674	-1.38225	-0.363374	1.82882	7.49447	5.62015	-0.338153			5e-05	0.00155024	0.55675	0.83755	5e-05	0.000452144	0.07855	0.327566	5e-05	0.000283118	5e-05	0.000111009	5e-05	0.00010487	0.03055	0.135101
chr1L	116825463	116826454	1	116825455	116826455	116780887	116825705	-	Xelaev18006721m.g	haus6	haus6.L	HAUS augmin like complex subunit 6	987219	987219	R­M­									0.787885	-0.294597	-0.141591	0.346482	-0.147092	0.98652	1.08771	-0.481446			0.00035	0.00712406	1	1	0.50145	0.614034	0.1309	0.43024	1	1	5e-05	0.000111009	5e-05	0.00010487	0.01635	0.0889125
chr2S	60565705	60566674	1	60565698	60566698	60566448	60572575	+	Xelaev18015006m.g	tuba3c	tuba3c.S	tubulin alpha 3c	5788468	5788468	R­M­									0.785923	-0.72235	0.294052	1.04127	-0.821498	1.30464	2.08036	-0.741481			5e-05	0.00155024	5e-05	0.00245991	0.04025	0.0947489	5e-05	0.00165315	5e-05	0.000283118	5e-05	0.000111009	5e-05	0.00010487	5e-05	0.00107562
chr7L	56289167	56290059	1	56289140	56290140	56277791	56289390	-	Xelaev18035140m.g	gdf10	gdf10.L	growth differentiation factor 10	5998697	5998697	R­M­									0.785749	0.242644	-2.01141	-0.616157	-2.89069	1.53725	4.38191	-0.856797			5e-05	0.00155024	1	1	5e-05	0.000452144	0.0009	0.0179717	5e-05	0.000283118	5e-05	0.000111009	5e-05	0.00010487	5e-05	0.00107562
chr6S	117252467	117252947	1	117252016	117253016	117202857	117252266	-	Xelaev18033988m.g	atad2	atad2.S	ATPase family, AAA domain containing 2	995541	995541	R­M­									0.783207	-0.567616	-1.17741	0.186367	-0.397524	1.34686	1.69666	-0.797096			0.00095	0.014878	1	1	0.00015	0.00114232	0.44165	0.75779	1	1	5e-05	0.000111009	5e-05	0.00010487	0.00015	0.00270545
chr3S	65276915	65277740	1	65276751	65277751	65277501	65307157	+	Xelaev18020902m.g	net1	net1.S	neuroepithelial cell transforming 1	487219	487219	R­M­						R­M¯			0.779085	-0.189437	-0.173339	-0.0806257	-0.0149312	4.06922	4.03788	-0.086647			0.00055	0.010012	0.4431	0.77247	0.2059	0.328421	0.58615	0.844384	0.93645	0.958682	5e-05	0.000111009	5e-05	0.00010487	0.487	0.717692
chr5L	83455048	83455950	1	83455008	83456008	83447778	83455258	-	Xelaev18027247m.g	prdm13	prdm13.L	PR domain containing 13	960154	960154	R­M­				R¯M­		R­M¯			0.772412	0.608926	-0.968499	-0.137573	-1.97513	4.06709	5.99601	-0.0596798			0.0003	0.00640714	1	1	5e-05	0.000452144	0.354	0.690409	5e-05	0.000283118	5e-05	0.000111009	5e-05	0.00010487	0.6268	0.813508
chr3S	62949626	62950551	1	62949564	62950564	62940599	62949814	-	Xelaev18020865m.g	loc100486876-like	loc100486876-like.S				R­M­						R­M¯			0.768952	0.401589	0.339264	0.0936795	-1.0606	2.77252	3.78522	0.251141			0.0175	0.100781	1	1	0.0842	0.16871	0.6352	0.870987	1	1	5e-05	0.000111009	5e-05	0.00010487	0.1622	0.38867
chr9_10L	18681974	18682738	1	18681901	18682901	18665679	18682151	-	Xelaev18043657m.g	Xelaev18043657m	Xelaev18043657m.g				R­M­				R¯M­					0.762655	0.265266	-0.333683	0.62715	-1.26463	-0.531893	0.686162	-0.444506			5e-05	0.00155024	0.2087	0.585712	0.15295	0.26525	0.0058	0.0692673	5e-05	0.000283118	0.00165	0.00304885	0.00135	0.0024393	0.02595	0.120874
chr5L	47859332	47860186	1	47859198	47860198	47859948	47865257	+	Xelaev18026736m.g	fbxo5	fbxo5.L	F-box protein 5	953945	953945	R­M­									0.76033	0.0828838	-0.605597	0.759507	-1.36494	0.741483	2.06086	-0.745784			0.00975	0.0698696	1	1	0.0799	0.162003	0.02165	0.159564	0.00395	0.0132557	0.00695	0.0115602	0.00015	0.000301748	0.01465	0.0824422
chr8S	91133007	91134001	1	91133002	91134002	91126167	91133252	-	Xelaev18042737m.g	mrps21	mrps21.S	mitochondrial ribosomal protein S21	1010107	1010107	R­M­					R­M¯				0.752605	0.369375	-0.560354	0.35166	-0.0469012	0.471794	0.473171	-0.298076			0.00085	0.0137678	0.1229	0.46343	0.0528	0.117262	0.1631	0.481472	0.84485	0.89822	0.0308	0.0460765	0.046	0.0644869	0.18645	0.421968
chr8L	59560018	59560802	1	59559812	59560812	59560562	59571994	+	Xelaev18039430m.g	dlc	dlc.L	putative ortholog of delta-like protein C precursor (SwissPro)	968496	968496	R­M­				R¯M­		R¯M¯			0.747972	-0.223472	-0.143906	1.15495	-1.5748	-2.66069	-1.13216	-0.604724			5e-05	0.00155024	0.238	0.620275	0.5974	0.695829	0.00015	0.00431598	5e-05	0.000283118	5e-05	0.000111009	5e-05	0.00010487	0.02375	0.114146
chr3L	30807217	30808086	0.868815	30806972	30807972	30807722	30815769	+	Xelaev18017181m.g	gnpda1	gnpda1.L	glucosamine-6-phosphate deaminase 1	966375	966375	R­M­						R­M¯			0.745927	-0.0418638	0.625375	0.581312	-0.00525609	1.70152	1.66048	0.0486242			0.0004	0.00789469	0.8482	0.956072	0.00045	0.00276462	0.0008	0.0164196	0.98195	0.987246	5e-05	0.000111009	5e-05	0.00010487	0.7507	0.885271
chr5S	89704152	89705107	1	89704122	89705122	89689780	89704372	-	Xelaev18029687m.g	Xelaev18029687m	Xelaev18029687m.g				R­M­									0.744562	-0.0196459	-0.0840559	0.58424	-1.12207	0.172229	1.24816	-0.0624339			0.01095	0.0752755	0.95245	0.984935	0.7835	0.845323	0.0116	0.108138	0.0015	0.00574676	0.42925	0.482947	0.0005	0.000950879	0.7448	0.881589
Scaffold2050	664	1299	1	590	1590	1	840	-	Xelaev18001105m.g	Xelaev18001105m	Xelaev18001105m.g				R­M­						R­M¯			0.738211	0.334949	0.70747	0.149648	0.23907	0.54708	0.261454	0.564079			5e-05	0.00155024	0.00085	0.0232324	0.00035	0.00225568	0.37415	0.70701	0.02195	0.0559679	5e-05	0.000111009	0.0153	0.0234014	5e-05	0.00107562
chr6S	90223944	90224706	1	90223724	90224724	90224474	90241144	+	Xelaev18033701m.g	mcm4	mcm4.S	minichromosome maintenance complex component 4	1011480	1011480	R­M­						R­M¯			0.737316	0.167071	-1.47265	0.196323	-0.689571	1.13155	1.77419	-1.05969			5e-05	0.00155024	0.4548	0.779457	5e-05	0.000452144	0.36725	0.70076	0.00185	0.00691375	5e-05	0.000111009	5e-05	0.00010487	5e-05	0.00107562
chr3S	4502302	4503278	1	4502291	4503291	4491406	4502541	-	Xelaev18019824m.g	akr1b1	akr1b1.S	aldo-keto reductase family 1, member B1 (aldose reductase)	5821741	5821741	R­M­									0.736134	-0.114302	0.0233011	0.272138	-0.906904	1.04912	1.90971	-0.243308			0.00035	0.00712406	0.60325	0.861196	0.8702	0.909788	0.09595	0.364111	5e-05	0.000283118	5e-05	0.000111009	5e-05	0.00010487	0.0814	0.255296
chr1S	125983738	125984530	1	125983577	125984577	125984327	126001692	+	Xelaev18010493m.g	upb1	upb1.S	ureidopropionase, beta	976126	976126	R­M­									0.732428	0.382306	0.307354	0.148083	-1.14746	0.896924	1.99767	0.16575			0.0018	0.0227188	0.2246	0.604443	0.16895	0.285005	0.5107	0.800872	0.0005	0.00223773	5e-05	0.000111009	5e-05	0.00010487	0.42035	0.664423
chr8L	71781251	71782158	1	71781206	71782206	71726751	71781456	-	Xelaev18039657m.g	wdhd1	wdhd1.L	WD repeat and HMG-box DNA binding protein 1	1217707	1217707	R­M­									0.731257	-0.0673173	-0.935284	0.321152	-0.407791	0.638969	1.00053	-0.604485			5e-05	0.00155024	0.70825	0.907366	5e-05	0.000452144	0.0863	0.34265	0.0182	0.047918	5e-05	0.000111009	5e-05	0.00010487	0.0002	0.00340822
chr8S	19028880	19029258	1	19028846	19029846	19006238	19029096	-	Xelaev18041273m.g	vrk1	vrk1.S	vaccinia related kinase 1	1003795	1003795	R­M­									0.729142	0.112152	-0.776848	0.390751	-1.14729	1.25176	2.35229	-0.543419			0.001	0.0154288	0.7217	0.912467	0.00485	0.0181975	0.08215	0.334349	0.00065	0.00279921	5e-05	0.000111009	5e-05	0.00010487	0.00645	0.0463713
chr1S	48793	49691	1	48778	49778	22850	49028	-	Xelaev18008649m.g	dok1	dok1.S	docking protein 1	5968249	5968249	R­M¯	R­M­								0.728815	0.767335	0.382358	0.131618	0.0066974	-0.0564772	-0.109762	0.256991			0.0242	0.122928	0.0245	0.199637	0.3187	0.443277	1	1	1	1	1	1	1	1	1	1
chr7S	67865535	67866013	1	67865204	67866204	67865954	67867744	+	Xelaev18037603m.g	hes9-1	hes9-1.S				R­M¯				R¯M­	R¯M­				0.728729	-0.497537	-1.52629	-0.155455	-1.58275	-3.56088	-2.02419	0.131499			0.00105	0.0159636	0.1975	0.570743	1	1	1	1	0.00015	0.000775368	5e-05	0.000111009	0.01155	0.0179892	1	1
chr4L	26410519	26411497	1	26410517	26411517	26394117	26410767	-	Xelaev18022248m.g	eef1g	eef1g.L	eukaryotic translation elongation factor 1 gamma	975012	975012	R­M¯					R­M¯	R­M¯			0.728135	-0.306818	0.339109	0.730077	-0.85079	0.627527	1.43157	-0.387068			5e-05	0.00155024	0.0029	0.0532893	0.14645	0.256231	0.00815	0.0866021	5e-05	0.000283118	5e-05	0.000111009	5e-05	0.00010487	0.0159	0.087406
chr1S	174715469	174716326	1	174715338	174716338	174714429	174715588	-	Xelaev18011116m.g	Xelaev18011116m	Xelaev18011116m.g				R­M­									0.720996	-0.215499	0.121181	0.063609	0.179566	-0.526692	-0.752466	0.0634684			0.0162	0.0958187	0.4989	0.807492	0.74315	0.813978	0.8715	0.965435	0.55535	0.681215	0.10275	0.137418	0.0282	0.0413189	0.86395	0.938084
chr5L	142514379	142515248	1	142514323	142515323	142491673	142514573	-	Xelaev18028091m.g	nt5c1a	nt5c1a.L	5'-nucleotidase, cytosolic IA	952061	952061	R­M­		R¯M­				R­M¯			0.718518	-0.0393799	-0.629575	-0.0235702	-0.1886	2.56937	2.71144	-0.251795			5e-05	0.00155024	0.8252	0.94952	0.0006	0.00348177	0.87555	0.966648	0.2668	0.401495	5e-05	0.000111009	5e-05	0.00010487	0.0466	0.1774
chr4L	65684589	65685405	1	65684569	65685569	65655588	65684819	-	Xelaev18022865m.g	anln-like.1	anln-like.1.L				R­M­						R­M¯			0.71335	0.335451	-0.463937	0.366927	-1.89833	0.659125	2.51035	-0.824246			0.0029	0.0313801	1	1	0.0711	0.147569	0.20275	0.533978	1	1	0.00495	0.00841362	5e-05	0.00010487	0.00165	0.0174174
chr1L	136102886	136103794	1	136102804	136103804	136103554	136107356	+	Xelaev18006987m.g	cks2	cks2.L	CDC28 protein kinase regulatory subunit 2	922080	922080	R­M­					R­M¯				0.713144	-0.321184	-0.169717	-0.0225533	-0.87991	0.58786	1.42068	-0.141131			0.01305	0.0840688	0.4499	0.777206	0.56165	0.666252	0.9346	0.981636	0.01885	0.0493581	0.03125	0.0467044	0.00035	0.000677043	0.60395	0.798922
chr4L	83060838	83061637	1	83060733	83061733	83061483	83070148	+	Xelaev18023125m.g	nsun4	nsun4.L	NOP2/Sun RNA methyltransferase family member 4	948187	948187	R­M­									0.709519	-0.549911	0.597054	-0.594015	0.605156	0.367793	-0.28212	1.1994			0.0104	0.0730387	0.04355	0.275289	0.03895	0.0922232	0.02625	0.178737	0.02675	0.0656528	0.16905	0.212522	0.29305	0.335081	5e-05	0.00107562
chr9_10S	1434910	1435435	1	1434891	1435891	1427456	1435141	-	Xelaev18045905m.g	cdc6	cdc6.S	cell division cycle 6	974719	974719	R­M­									0.700435	-0.368281	-0.325719	1.06157	-0.0122483	0.309529	0.2756	-0.777805			0.02755	0.133555	1	1	1	1	0.0049	0.0616216	1	1	0.31175	0.362802	1	1	0.0278	0.126689
chr8L	55491642	55492367	1	55491593	55492593	55492343	55503222	+	Xelaev18039282m.g	rad51ap1-like	rad51ap1-like.L				R­M­		R¯M­							0.700243	0.522893	-0.830692	0.269863	-1.01795	0.210452	1.18316	-0.358546			0.01185	0.0793447	1	1	0.0333	0.0814392	0.4175	0.739971	1	1	0.44275	0.49606	0.00265	0.00456688	0.22445	0.467293
chr7S	4364678	4365245	1	4364673	4365673	4343836	4364923	-	Xelaev18036702m.g	lpcat3	lpcat3.S	lysophosphatidylcholine acyltransferase 3	950239	950239	R­M­									0.697011	0.277168	-0.384907	0.469993	-0.749897	0.00871652	0.712652	-0.271769			5e-05	0.00155024	0.10675	0.431484	0.0528	0.117262	0.009	0.092152	5e-05	0.000283118	0.9506	0.957991	0.0002	0.000397322	0.08445	0.261323
chr1L	98862476	98862878	1	98862003	98863003	98862753	98871324	+	Xelaev18006302m.g	caps	caps.L	calcyphosine	956399	956399	R­M­					R¯M­				0.683444	-0.033619	-1.40592	-1.78407	1.43024	-3.9856	-5.46167	0.382672			0.0004	0.00789469	0.81415	0.94627	1	1	1	1	5e-05	0.000283118	5e-05	0.000111009	5e-05	0.00010487	1	1
chr5L	5032326	5033257	1	5032311	5033311	5013984	5032561	-	Xelaev18026119m.g	msh6	msh6.L	mutS homolog 6	986637	986637	R­M­									0.679117	-0.116428	-0.733041	0.0799925	-0.477369	0.0703702	0.501235	-0.328506			0.0168	0.0980962	0.71025	0.908407	0.29755	0.42294	0.8247	0.949491	0.1132	0.20915	0.80005	0.828386	0.09025	0.119823	0.27645	0.52545
chr2S	158477074	158478036	1	158477045	158478045	158464967	158477295	-	Xelaev18016520m.g	rrm1	rrm1.S	ribonucleotide reductase M1	1014076	1014076	R­M­				R¯M­					0.66661	0.382074	-0.585592	0.141177	-1.04074	1.04071	2.03491	-0.720147			5e-05	0.00155024	0.0098	0.117003	0.00025	0.00172346	0.35995	0.695253	5e-05	0.000283118	5e-05	0.000111009	5e-05	0.00010487	5e-05	0.00107562
chr5L	90211340	90212214	1	90211286	90212286	90184194	90211536	-	Xelaev18027335m.g	Xelaev18027335m	Xelaev18027335m.g				R­M­					R­M¯	R­M¯			0.661333	-0.770764	-0.923965	-0.209093	0.370027	2.28295	1.86586	-0.054026			0.0126	0.0821669	1	1	0.00035	0.00225568	0.30375	0.64528	1	1	5e-05	0.000111009	5e-05	0.00010487	0.7475	0.883672
Scaffold22	1175270	1176238	1	1175247	1176247	1175997	1183656	+	Xelaev18001353m.g	loc101731350.1	loc101731350.1.L				R­M­									0.658298	-0.0328817	0.40634	0.0206825	0.555954	0.499293	-0.102464	0.393286			0.03065	0.142655	1	1	0.18065	0.298923	0.94015	0.982863	1	1	0.08955	0.121354	0.72265	0.75234	0.1514	0.373514
Scaffold51	844194	845178	1	844185	845185	832836	844435	-	Xelaev18003587m.g	cdt1	cdt1.L	chromatin licensing and DNA replication factor 1	1014887	1014887	R­M­									0.657814	0.258089	-0.176631	-0.0735504	-0.369577	0.416153	0.739921	-0.0957959			0.0026	0.0291399	0.3071	0.682721	0.458	0.5757	0.76695	0.928976	0.13145	0.235184	0.0513	0.0728809	0.0032	0.00544385	0.65645	0.831414
chr7S	62531045	62531940	1	62531037	62532037	62490607	62531287	-	Xelaev18037517m.g	ssu72	ssu72.S	SSU72 homolog, RNA polymerase II CTD phosphatase	5725625	5725625	R­M­									0.657721	0.172222	-0.133345	0.39179	-0.133733	0.221416	0.310035	0.285798			0.0006	0.0106538	0.39735	0.745482	0.5588	0.663827	0.05915	0.279141	0.5078	0.639868	0.2459	0.29645	0.1322	0.16938	0.1368	0.350467
chr5L	158422110	158422961	1	158422037	158423037	158422787	158437854	+	Xelaev18028413m.g	emilin1	emilin1.L	elastin microfibril interfacer 1	997653	997653	R­M­									0.65551	-0.484702	-1.58842	-0.366728	0.880606	3.7848	2.8591	-0.632831			0.00495	0.0453875	0.02485	0.201544	5e-05	0.000452144	0.0247	0.172005	5e-05	0.000283118	5e-05	0.000111009	5e-05	0.00010487	5e-05	0.00107562
chr5S	110702102	110702992	1	110702018	110703018	110702768	110732956	+	Xelaev18029975m.g	Xelaev18029975m	Xelaev18029975m.g				R­M­				R­M­					0.652935	0.978289	0.00347973	0.563684	1.14587	1.08249	-0.111645	0.0243091			0.00285	0.0310457	5e-05	0.00245991	0.9903	0.991575	0.0067	0.0758953	5e-05	0.000283118	5e-05	0.000111009	0.5334	0.573664	0.8973	0.954186
chr5S	119431136	119432077	1	119431132	119432132	119422832	119431382	-	Xelaev18030082m.g	odc1	odc1.S	ornithine decarboxylase 1	478944	478944	R­M­				R¯M­		R­M¯			0.645734	-0.315413	-0.752981	0.513571	-1.22813	1.69909	2.88068	-0.665603			5e-05	0.00155024	0.0667	0.341959	5e-05	0.000452144	0.0006	0.0132735	5e-05	0.000283118	5e-05	0.000111009	5e-05	0.00010487	5e-05	0.00107562
Scaffold6844	7	243	1	1	257	7	339	+	Xelaev18004100m.g	Xelaev18004100m	Xelaev18004100m.g				R­M­						R­M¯			0.645447	0.937814	-0.192002	0.687037	-4.44693	1.21722	5.61734	-0.871795			0.00015	0.00368804	0.0344	0.243745	0.19845	0.319819	5e-05	0.00165315	5e-05	0.000283118	5e-05	0.000111009	5e-05	0.00010487	5e-05	0.00107562
chr5S	108822847	108823743	1	108822842	108823842	108816999	108823092	-	Xelaev18029930m.g	hes6.1	hes6.1.S	hairy and enhancer of split 6, gene 1	1018103	1018103	R­M­				R¯M­					0.644137	-0.0331623	-0.558066	0.340331	-1.65606	-1.46473	0.145035	-0.128434			5e-05	0.00155024	0.7838	0.935562	0.0028	0.0118176	0.02785	0.184698	5e-05	0.000283118	5e-05	0.000111009	0.23655	0.278215	0.3289	0.57971
chr8L	49259309	49260162	1	49259231	49260231	49257216	49259481	-	Xelaev18039054m.g	snrpd2	snrpd2.L	small nuclear ribonucleoprotein D2 polypeptide	964247	964247	R­M­									0.643593	0.00452602	-0.266247	0.461998	-0.840746	0.730699	1.52478	-0.0974078			0.0001	0.00270405	0.986	0.99389	0.13105	0.235713	0.00605	0.0709179	5e-05	0.000283118	5e-05	0.000111009	5e-05	0.00010487	0.5015	0.729125
chr1S	173297812	173298783	1	173297788	173298788	173298538	173307963	+	Xelaev18011098m.g	lipg	lipg.S	lipase, endothelial	1011638	1011638	R­M­				R­M­					0.638275	-0.696066	-0.410471	0.263868	0.285244	0.265751	-0.0652725	-0.66731			5e-05	0.00155024	5e-05	0.00245991	0.01915	0.0530893	0.1495	0.459121	0.0356	0.0830341	0.05195	0.0737257	0.6267	0.662636	0.0001	0.00193821
chr4S	58388644	58389573	1	58388618	58389618	58383292	58388868	-	Xelaev18025112m.g	tctex1d1	tctex1d1.S	Tctex1 domain containing 1	5960231	5960231	R­M­				R­M­		R¯M¯			0.637926	-0.0452394	0.817058	0.867984	0.647057	-1.17407	-1.86787	0.748838			0.0006	0.0106538	0.79035	0.938031	0.22745	0.352685	0.0002	0.00553286	0.0003	0.00143087	5e-05	0.000111009	5e-05	0.00010487	0.00195	0.0196584
chr1L	145860662	145861636	1	145860648	145861648	145848826	145860898	-	Xelaev18007468m.g	foxn4	foxn4.L	forkhead box N4	981085	981085	R­M­				R¯M­		R­M¯			0.635338	-0.0762047	-0.151325	0.594578	-2.39377	0.65503	3.0023	-0.742016			0.0019	0.0235244	1	1	0.4734	0.589475	0.01255	0.113957	5e-05	0.000283118	0.00055	0.00108727	5e-05	0.00010487	0.00075	0.00968207
chr2L	137541010	137541717	1	137540720	137541720	137541470	137561558	+	Xelaev18013334m.g	loc100492277-like	loc100492277-like.L				R­M­									0.6339	-0.0260964	0.432236	0.330294	-1.58917	-0.391332	1.15081	0.108473			0.00345	0.0355144	1	1	0.09985	0.19243	0.20555	0.536946	5e-05	0.000283118	0.0862	0.117254	0.0011	0.00201084	0.65595	0.831121
chr4L	95681824	95682346	1	95681430	95682430	95654553	95681680	-	Xelaev18023343m.g	cdc7	cdc7.L	cell division cycle 7	951313	951313	R­M­					R­M­				0.631887	-0.182518	0.0344784	0.277707	0.0224474	0.976404	0.907846	-0.23806			0.01095	0.0752755	0.50905	0.813575	0.8799	0.916794	0.26155	0.602763	0.9237	0.950059	5e-05	0.000111009	0.00075	0.00139892	0.2748	0.523603
chr2S	132155245	132156171	1	132155239	132156239	132147541	132155489	-	Xelaev18016115m.g	ebpl	ebpl.S	emopamil binding protein-like	1003343	1003343	R­M­									0.630599	-0.209602	-0.371732	0.239921	-1.04997	0.290319	1.29463	-0.606387			0.00015	0.00368804	0.33825	0.704237	0.0562	0.122986	0.25885	0.599834	5e-05	0.000283118	0.0678	0.094171	5e-05	0.00010487	0.00105	0.0125198
chr1S	91490320	91491149	1	91490312	91491312	91477305	91490562	-	Xelaev18009948m.g	isyna1	isyna1.S	inositol-3-phosphate synthase 1	969418	969418	R­M­									0.630023	-0.614656	-0.0832911	0.402488	1.06504	2.60164	1.49108	-0.479298			5e-05	0.00155024	5e-05	0.00245991	0.514	0.624874	0.0082	0.0868627	5e-05	0.000283118	5e-05	0.000111009	5e-05	0.00010487	0.0004	0.00599009
chr5L	126626932	126627814	1	126626930	126627930	126621658	126627180	-	Xelaev18027886m.g	hes6.1	hes6.1.L	hairy and enhancer of split 6, gene 1	1018103	1018103	R­M­				R¯M­					0.628028	-0.00368703	-0.434043	0.332758	-1.63128	-1.40898	0.175885	0.0577842			5e-05	0.00155024	0.9811	0.992519	0.02025	0.0554607	0.03735	0.217506	5e-05	0.000283118	5e-05	0.000111009	0.19015	0.23194	0.67935	0.846159
chr1S	87511854	87512596	1	87511653	87512653	87512403	87520397	+	Xelaev18009841m.g	anp32c	anp32c.S	acidic nuclear phosphoprotein 32 family member C	991757	991757	R­M­						R­M¯			0.626507	0.0937261	-0.00694438	0.550285	-1.1514	1.01859	2.12426	-0.551577			5e-05	0.00155024	0.5423	0.830501	0.95485	0.967256	0.0005	0.0115093	5e-05	0.000283118	5e-05	0.000111009	5e-05	0.00010487	5e-05	0.00107562
chr7S	49628227	49629112	1	49628123	49629123	49628873	49655971	+	Xelaev18037361m.g	pdgfb-like	pdgfb-like.S				R­M­									0.622941	-0.0820452	0.406414	1.30976	-0.527577	-0.703167	-0.221617	-0.297819			5e-05	0.00155024	0.4389	0.770091	0.02275	0.0606473	5e-05	0.00165315	5e-05	0.000283118	5e-05	0.000111009	0.04115	0.0588105	0.01855	0.0969133
chr9_10S	76640040	76640756	1	76640032	76641032	76623229	76640282	-	Xelaev18047442m.g	arpc1b	arpc1b.S	actin related protein 2/3 complex subunit 1B	490409	490409	R­M­									0.620617	0.0698866	-0.639809	0.115154	1.01147	3.60916	2.55139	-0.224702			0.0066	0.0543998	0.71345	0.909292	0.0007	0.00392965	0.4525	0.765163	5e-05	0.000283118	5e-05	0.000111009	5e-05	0.00010487	0.08505	0.262449
chr9_10S	80028271	80029253	1	80028269	80029269	80003832	80028519	-	Xelaev18047491m.g	litaf	litaf.S	lipopolysaccharide-induced TNF factor	1017029	1017029	R­M­						R­M¯			0.619985	0.373409	-0.481187	0.0712289	0.0605914	1.15642	1.04941	0.00786203			0.0006	0.0106538	0.03735	0.254017	0.0194	0.0536294	0.6828	0.893295	0.7427	0.827991	5e-05	0.000111009	5e-05	0.00010487	0.9565	0.980187
chr5S	71858972	71859774	1	71858969	71859969	71765718	71859219	-	Xelaev18029431m.g	bckdhb	bckdhb.S	branched chain keto acid dehydrogenase E1, beta polypeptide	953784	953784	R­M­				R¯M­		R­M¯			0.6199	-0.128553	-0.558619	0.187061	-0.48143	0.268617	0.703817	-0.149832			5e-05	0.00155024	0.32035	0.692286	0.00285	0.0119877	0.2183	0.551707	0.0002	0.00100179	0.02585	0.0391654	5e-05	0.00010487	0.2475	0.492943
chr9_10S	66369388	66370159	1	66369368	66370368	66357725	66369618	-	Xelaev18047273m.g	ackr3	ackr3.S	atypical chemokine receptor 3	939860	939860	R­M­						R­M¯			0.617117	0.0270003	-0.962594	-0.224864	-0.0498899	2.68469	2.68912	-0.0502811			0.033	0.149188	1	1	0.0006	0.00348177	0.2673	0.609322	1	1	5e-05	0.000111009	5e-05	0.00010487	0.75935	0.889546
chr5L	111759430	111760028	1	111759038	111760038	111726940	111759288	-	Xelaev18027647m.g	smc4	smc4.L	structural maintenance of chromosomes 4	5865854	5865854	R­M­						R­M¯			0.616611	0.137545	-0.965182	0.434715	-2.10825	-0.129815	1.9323	-0.801653			5e-05	0.00155024	0.4309	0.765752	5e-05	0.000452144	0.0092	0.0934979	5e-05	0.000283118	0.2842	0.334045	5e-05	0.00010487	5e-05	0.00107562
chr5L	24258142	24258759	1	24257942	24258942	24250786	24258192	-	Xelaev18026446m.g	cnpy3	cnpy3.L	canopy FGF signaling regulator 3	6457401	6457401	R­M­	R­M¯					R¯M¯			0.615358	0.376404	-0.344627	-0.221881	0.2168	-0.941389	-1.20377	0.337947			0.00015	0.00368804	0.01145	0.128634	0.17335	0.290518	0.3276	0.668308	0.17065	0.286779	5e-05	0.000111009	5e-05	0.00010487	0.0972	0.284227
chr8S	82254322	82255265	0.994698	82254260	82255260	82255010	82263947	+	Xelaev18042532m.g	snrpa	snrpa.S	small nuclear ribonucleoprotein polypeptide A	494245	494245	R­M­				R¯M­					0.610423	-0.0373863	-0.29565	0.414823	-0.637171	0.170539	0.761594	-0.132789			0.0001	0.00270405	0.7783	0.934643	0.07485	0.153734	0.00825	0.0871892	5e-05	0.000283118	0.16875	0.212182	5e-05	0.00010487	0.3215	0.572549
chr1S	88102936	88103752	1	88102764	88103764	88093746	88103014	-	Xelaev18009851m.g	oaz1	oaz1.S	ornithine decarboxylase antizyme 1	490736	490736	R­M­						R­M¯			0.609968	0.13207	0.42024	0.276949	-0.126176	1.48116	1.56127	0.148649			5e-05	0.00155024	0.2208	0.599299	0.02125	0.0575737	0.132	0.431619	0.26005	0.394061	5e-05	0.000111009	5e-05	0.00010487	0.2801	0.529671
chr1S	163865183	163866094	1	163865095	163866095	163865845	163892268	+	Xelaev18010985m.g	paip1	paip1.S	poly(A) binding protein interacting protein 1	855780	855780	R­M­				R­M­		R¯M¯			0.608821	0.00813543	0.275848	-0.0269903	0.359008	-0.0273668	-0.43257	0.308909			5e-05	0.00155024	0.9494	0.984057	0.0854	0.170687	0.87005	0.964887	0.00775	0.0234404	0.8445	0.867207	0.0017	0.00302652	0.03745	0.154251
chr9_10L	3719226	3720180	1	3719222	3720222	3719972	3733504	+	Xelaev18043238m.g	ywhab	ywhab.L	tyrosine 3-monooxygenase/tryptophan 5-monooxygenase activation protein beta	1006025	1006025	R­M­									0.606125	0.211209	-0.853857	0.523563	-0.337765	0.052388	0.344389	-0.551974			5e-05	0.00155024	0.039	0.260017	5e-05	0.000452144	0.001	0.0195114	0.0007	0.00298043	0.622	0.666944	0.001	0.00183737	5e-05	0.00107562
chr3L	3609377	3610298	1	3609324	3610324	3604018	3609574	-	Xelaev18016695m.g	cdpf1	cdpf1.L	cysteine rich, DPF motif domain containing 1	5904318	5904318	R­M­									0.605599	-0.120053	1.18951	0.677032	-0.325181	0.0219429	0.300425	0.517976			0.01335	0.0850535	0.67575	0.893382	5e-05	0.000452144	0.00635	0.073487	0.23035	0.360737	0.93515	0.944891	0.2823	0.32407	0.03685	0.152639
chr9_10L	78677335	78677909	1	78677109	78678109	78671437	78677359	-	Xelaev18044925m.g	c2orf47	c2orf47.L				R­M­									0.604686	-0.336753	-0.092853	0.589673	-0.777269	0.513007	1.24406	0.291325			0.00195	0.0239496	0.16345	0.526103	0.74925	0.818857	0.00335	0.0474937	0.00135	0.00525306	0.00485	0.00825419	5e-05	0.00010487	0.09785	0.285407
chr2S	119227223	119227960	1	119227017	119228017	119222518	119227267	-	Xelaev18015838m.g	tuba1b	tuba1b.S	tubulin alpha 1b	492542	492542	R­M­				R¯M­					0.603757	-0.00703558	2.47884	2.79074	-1.81363	-2.44016	-0.672329	-0.306084			0.00015	0.00368804	0.9451	0.983273	5e-05	0.000452144	5e-05	0.00165315	5e-05	0.000283118	5e-05	0.000111009	5e-05	0.00010487	0.0151	0.0842412
chr8L	21485789	21486365	1	21485714	21486714	21465783	21485964	-	Xelaev18038639m.g	acrc	acrc.L				R­M­									0.601173	-0.296144	-0.538663	0.00927134	0.466891	0.88366	0.37098	-0.0446257			0.0054	0.0479912	0.15595	0.516827	0.03275	0.0803469	0.9704	0.989777	0.02565	0.06339	5e-05	0.000111009	0.0605	0.0830398	0.81	0.912535
Scaffold19	4106008	4106898	1	4105953	4106953	4103556	4106203	-	Xelaev18000595m.g	slc18a3	slc18a3.S	solute carrier family 18 (vesicular acetylcholine transporter), member 3	965084	965084	R­M­				R¯M­					0.600898	0.231016	-0.194906	-0.438983	-0.558582	-1.44645	-0.934127	0.249171			5e-05	0.00155024	0.087	0.389714	0.3187	0.443277	0.0334	0.205284	5e-05	0.000283118	5e-05	0.000111009	5e-05	0.00010487	0.13965	0.354631
chr4L	27410031	27410758	1	27410004	27411004	27410754	27421504	+	Xelaev18022280m.g	cfl1	cfl1.L	cofilin 1 (non-muscle)	1016480	1016480	R­M­									0.599242	0.149706	0.718998	0.525656	-0.473258	-0.43531	-0.00815781	0.199454			5e-05	0.00155024	0.1324	0.481228	0.0014	0.00679643	0.01265	0.114636	5e-05	0.000283118	5e-05	0.000111009	0.93875	0.946444	0.14685	0.366815
Scaffold164	50752	51680	1	50743	51743	13035	50993	-	Xelaev18000429m.g	Xelaev18000429m	Xelaev18000429m.g				R­M­									0.599072	-0.0437816	0.679074	0.758393	-0.984025	-0.182527	0.755251	-0.0737856			5e-05	0.00155024	0.66465	0.88865	0.0003	0.00199927	5e-05	0.00165315	5e-05	0.000283118	0.0783	0.107431	5e-05	0.00010487	0.54595	0.761066
chr2L	172020524	172021192	1	172020217	172021217	172020967	172022900	+	Xelaev18013907m.g	Xelaev18013907m	Xelaev18013907m.g				R­M­									0.597163	-0.557843	0.337166	0.456651	-0.250075	0.555954	0.760278	-0.111716			0.00595	0.0511154	0.0323	0.235192	0.1241	0.226583	0.0416	0.230682	0.274	0.409686	0.00495	0.00841362	0.0013	0.00235617	0.57535	0.781702
chr3S	78867993	78868864	1	78867973	78868973	78862586	78868223	-	Xelaev18021074m.g	cav2	cav2.S	caveolin 2	977294	977294	R­M­				R­M­					0.59687	0.399091	-0.210598	7.1693e-05	1.00377	2.52767	1.47781	-0.205337			0.01885	0.105701	0.05225	0.302982	0.22955	0.355152	0.9934	0.996209	5e-05	0.000283118	5e-05	0.000111009	5e-05	0.00010487	0.19745	0.435965
chr6L	132053583	132054563	1	132053567	132054567	132045088	132053817	-	Xelaev18032248m.g	ccne2	ccne2.L	cyclin E2	923042	923042	R­M­					R­M­				0.596582	0.319733	-1.24451	0.112161	-0.688973	0.705094	1.34825	-0.81646			0.00435	0.0415253	0.19825	0.571896	0.0002	0.00143854	0.6482	0.877292	0.00505	0.0163294	0.0003	0.000612525	5e-05	0.00010487	0.0003	0.00476196
chr2L	86949920	86950857	1	86949910	86950910	86950660	86985378	+	Xelaev18012573m.g	kdm1a	kdm1a.L	lysine (K)-specific demethylase 1A	5816926	5816926	R­M­									0.593915	0.193117	-0.108672	0.273706	-1.12853	-0.728972	0.353431	-0.376545			5e-05	0.00155024	0.1436	0.500183	0.45625	0.57411	0.0864	0.342797	5e-05	0.000283118	5e-05	0.000111009	0.00685	0.0110781	0.00815	0.0549808
chr9_10L	53029739	53030696	1	53029724	53030724	53020510	53029974	-	Xelaev18044526m.g	loc100495462	loc100495462.L				R­M­									0.593311	-0.0461016	0.103087	-0.118059	0.390994	-1.36431	-1.80064	0.60072			0.0295	0.139296	0.8664	0.962072	0.81315	0.866897	0.75715	0.925802	0.15135	0.26138	0.00045	0.000899601	5e-05	0.00010487	0.1061	0.300055
chr1L	203358760	203359527	1	203358596	203359596	203359346	203394598	+	Xelaev18008371m.g	agxt2	agxt2.L	alanine--glyoxylate aminotransferase 2	993826	993826	R­M­				R¯M­		R­M¯			0.592104	0.367878	-0.268741	-0.123754	-2.57774	-0.553818	1.975	-0.136817			0.01105	0.0757627	1	1	0.38575	0.507556	0.69695	0.899661	5e-05	0.000283118	0.03015	0.0451687	0.0003	0.000584883	0.62895	0.814766
chr2L	88894193	88895175	1	88894190	88895190	88894940	88905473	+	Xelaev18012634m.g	mycl	mycl.L	MYCL proto-oncogene, bHLH transcription factor	6453834	6453834	R­M­									0.589448	-0.397042	-0.258572	0.358649	-2.90519	-0.118615	2.74017	-0.611672			0.0001	0.00270405	0.14105	0.496876	0.1129	0.211048	0.04515	0.241103	5e-05	0.000283118	0.3668	0.419714	5e-05	0.00010487	0.00015	0.00270545
chr2S	136248723	136249623	1	136248667	136249667	136249417	136263585	+	Xelaev18016173m.g	n4bp2l2	n4bp2l2.S	NEDD4 binding protein 2-like 2	940669	940669	R­M­									0.588779	-0.182556	-0.0157507	-0.0651256	0.196742	0.189917	-0.0539641	0.0549117			0.0013	0.0184088	0.31645	0.690208	0.94055	0.957547	0.7598	0.92665	0.2747	0.410546	0.2908	0.341146	0.7676	0.793401	0.76835	0.893723
chr8L	1026602	1027139	1	1026151	1027151	1026901	1034880	+	Xelaev18038151m.g	lrrn1-like.2	lrrn1-like.2.L				R­M­					R¯M­				0.587939	0.244979	1.24762	1.885	-1.31461	-1.66458	-0.396147	-0.110431			5e-05	0.00155024	0.04245	0.271962	5e-05	0.000452144	5e-05	0.00165315	5e-05	0.000283118	5e-05	0.000111009	0.00205	0.0036141	0.4276	0.670846
chr2L	137458784	137459670	1	137458682	137459682	137459432	137466141	+	Xelaev18013330m.g	tuba1c	tuba1c.L	tubulin alpha 1c	493847	493847	R­M­									0.585553	-0.0160257	0.644538	0.99523	-0.595729	-0.526799	0.0231734	-0.344874			5e-05	0.00155024	0.87395	0.9645	0.0001	0.000817608	5e-05	0.00165315	5e-05	0.000283118	5e-05	0.000111009	0.81645	0.837966	0.00595	0.0439125
chr4L	132208930	132209906	1	132208921	132209921	132123439	132209171	-	Xelaev18024035m.g	qars	qars.L	glutaminyl-tRNA synthetase	5802151	5802151	R­M­				R¯M­		R­M¯			0.584179	-0.0315978	-0.441626	0.329311	-0.752101	0.331844	1.03801	-0.156512			5e-05	0.00155024	0.8202	0.948035	0.012	0.0369241	0.03025	0.193375	5e-05	0.000283118	0.0062	0.0103894	5e-05	0.00010487	0.226	0.468974
Scaffold20	9676	9860	1	9620	10620	8632	9870	-	Xelaev18000726m.g	Xelaev18000726m	Xelaev18000726m.g				R­M­				R¯M­					0.584152	0.725116	0.0302338	0.578546	-2.8513	1.2516	4.0571	-0.542593			0.00035	0.00712406	0.0114	0.128459	0.82765	0.877629	0.00025	0.00664644	5e-05	0.000283118	5e-05	0.000111009	5e-05	0.00010487	0.00025	0.00409941
chr1L	18759503	18759866	1	18758913	18759913	18759663	18771571	+	Xelaev18005121m.g	lyar	lyar.L	Ly1 antibody reactive	992531	992531	R­M¯					R­M¯	R­M¯			0.582059	-0.226588	-0.0580818	-0.0227252	0.585584	1.72903	1.09767	-0.0297059			0.00165	0.0215577	0.17185	0.536985	0.69895	0.780019	0.88785	0.969468	0.00075	0.0031662	5e-05	0.000111009	5e-05	0.00010487	0.8324	0.923471
chr5S	132056768	132057404	1	132056426	132057426	132057176	132101292	+	Xelaev18030216m.g	pnoc	pnoc.S	prepronociceptin	877023	877023	R­M¯					R¯M­				0.581072	-0.0237865	-1.54027	-2.03364	0.175137	-6.26621	-6.48647	0.504124			0.0033	0.0344198	0.9018	0.973817	1	1	1	1	0.36675	0.508058	0.02745	0.0413947	0.1661	0.207949	1	1
chr4S	107510869	107511789	1	107510792	107511792	107511542	107539114	+	Xelaev18025895m.g	abtb1	abtb1.S	ankyrin repeat and BTB (POZ) domain containing 1	976578	976578	R­M­	R­M¯					R­M¯			0.580662	0.515776	-0.569622	-0.202152	-0.0930987	0.865765	0.91296	0.274087			0.0001	0.00270405	0.00035	0.012136	0.00275	0.0116572	0.19585	0.526585	0.52795	0.657368	5e-05	0.000111009	5e-05	0.00010487	0.04295	0.168848
chr1S	11574300	11575249	1	11574281	11575281	11560407	11574531	-	Xelaev18008861m.g	slbp	slbp.S	stem-loop binding protein	480368	480368	R­M­									0.578291	-0.0453348	-0.698014	0.372682	-0.694917	-0.602772	0.0459089	-1.065			0.00015	0.00368804	0.79335	0.939249	0.00325	0.0133021	0.1214	0.413205	5e-05	0.000283118	0.00015	0.000316157	0.78965	0.813713	5e-05	0.00107562
chr1L	162695632	162696394	1	162695509	162696509	162672077	162695759	-	Xelaev18007811m.g	lrrc43	lrrc43.L	leucine rich repeat containing 43	6464238	6464238	R­M­									0.577534	0.0745711	-0.408041	-0.0768268	-0.598886	-1.35868	-0.806067	-0.326716			0.0204	0.111064	0.8056	0.94282	1	1	1	1	0.03615	0.0840862	0.00015	0.000316157	0.0198	0.0297691	1	1
chr5S	72123338	72124215	1	72123261	72124261	72124011	72130121	+	Xelaev18029439m.g	hmgn3	hmgn3.S	high mobility group nucleosomal binding domain 3	482142	482142	R­M­									0.5751	0.0917183	-0.236494	0.0617163	-1.16374	1.81803	2.93603	0.434456			5e-05	0.00155024	0.54315	0.831043	0.13155	0.236316	0.68455	0.89414	5e-05	0.000283118	5e-05	0.000111009	5e-05	0.00010487	0.00115	0.0133681
chr1L	120131640	120132526	1	120131628	120132628	120063640	120131878	-	Xelaev18006770m.g	mob3b	mob3b.L	MOB kinase activator 3B	1011428	1011428	R­M­				R­M­					0.574785	-0.211407	-0.0297249	-0.175381	0.733648	4.82999	4.04899	0.152303			0.03575	0.156008	0.38885	0.741228	0.82075	0.872436	0.2351	0.572695	0.00605	0.0190033	5e-05	0.000111009	5e-05	0.00010487	0.21945	0.461516
chr5L	22636556	22637380	1	22636524	22637524	22631555	22636774	-	Xelaev18026372m.g	#N/A		#N/A		#N/A	R­M­									0.574131	-0.253578	-1.08383	-0.00479989	-0.541672	1.65665	2.15118	-0.464393			0.00995	0.0707764	1	1	5e-05	0.000452144	0.9799	0.992268	0.03355	0.0790858	5e-05	0.000111009	5e-05	0.00010487	0.0084	0.056136
chr8L	9785970	9786908	1	9785920	9786920	9752718	9786170	-	Xelaev18038428m.g	psmb7	psmb7.L	proteasome (prosome, macropain) subunit, beta type, 7	946041	946041	R­M­						R­M¯			0.573824	-0.145709	-0.181325	0.501989	-0.0779495	0.594075	0.626136	-0.144423			5e-05	0.00155024	0.23495	0.617331	0.2315	0.357133	0.00085	0.0171744	0.5172	0.648241	5e-05	0.000111009	5e-05	0.00010487	0.2538	0.4987
Scaffold111	112924	113856	1	112880	113880	113630	131228	+	Xelaev18000122m.g	smarca5	smarca5.L	SWI/SNF related, matrix associated, actin dependent regulator of chromatin, subfamily a, member 5	494816	494816	R­M­									0.572187	-0.0857471	-0.032419	0.496798	-1.42884	-0.104245	1.27868	-0.523229			5e-05	0.00155024	0.5038	0.80995	0.8098	0.864816	0.0012	0.0226836	5e-05	0.000283118	0.34955	0.402048	5e-05	0.00010487	0.0001	0.00193821
chr7S	82319686	82320568	1	82319595	82320595	82320345	82339980	+	Xelaev18037879m.g	Xelaev18037879m	Xelaev18037879m.g				R­M­									0.571396	0.0103678	-0.388831	0.28439	-0.537085	1.38023	1.87085	-0.0941131			0.0001	0.00270405	0.9388	0.981852	0.0238	0.0627517	0.05685	0.274751	0.00015	0.000775368	5e-05	0.000111009	5e-05	0.00010487	0.45275	0.691376
chr3S	36417272	36418115	1	36417163	36418163	36417913	36491858	+	Xelaev18020440m.g	igdcc3	igdcc3.S	immunoglobulin superfamily, DCC subclass, member 3	922403	922403	R­M­				R¯M­	R¯M­				0.570879	-0.293698	-0.561599	0.150043	-0.812047	-0.885739	-0.119557	-0.708524			5e-05	0.00155024	0.01865	0.171111	0.002	0.00905039	0.3826	0.713731	5e-05	0.000283118	5e-05	0.000111009	0.33815	0.38126	5e-05	0.00107562
chr4L	21637694	21638242	1	21637441	21638441	21633213	21637691	-	Xelaev18022108m.g	Xelaev18022108m	Xelaev18022108m.g				R­M­					R¯M­				0.569951	0.0719583	-0.323279	-0.24292	-0.0762801	-0.645845	-0.615586	-0.0739475			5e-05	0.00155024	0.47085	0.788731	0.02185	0.058807	0.09865	0.369524	0.4514	0.589669	5e-05	0.000111009	5e-05	0.00010487	0.5356	0.753771
Scaffold67	722505	723152	1	722219	723219	722969	730593	+	Xelaev18004069m.g	mycl	mycl.S	MYCL proto-oncogene, bHLH transcription factor	6453834	6453834	R­M­									0.568999	0.675993	0.0863346	0.793519	-3.30514	-1.29874	1.9585	-0.700824			0.00095	0.014878	0.0712	0.353829	0.7277	0.802233	0.0056	0.067589	5e-05	0.000283118	5e-05	0.000111009	5e-05	0.00010487	0.00895	0.0587382
chr7L	126090424	126090858	1	126090421	126091421	126086020	126090671	-	Xelaev18036568m.g	Xelaev18036568m	Xelaev18036568m.g				R­M­						R­M¯			0.568767	0.316336	-0.0774688	-0.0927999	0.887296	1.50015	0.565983	0.630957			5e-05	0.00155024	0.00255	0.0486759	0.59265	0.692311	0.553	0.827528	5e-05	0.000283118	5e-05	0.000111009	5e-05	0.00010487	5e-05	0.00107562
chr4S	14317140	14318125	1	14317134	14318134	14308760	14317384	-	Xelaev18024487m.g	oraov1	oraov1.S	oral cancer overexpressed 1	5953069	5953069	R­M­									0.564873	-0.129146	-0.268873	0.154286	-0.325305	1.49447	1.77405	0.23181			0.00105	0.0159636	0.4927	0.803499	0.10565	0.200582	0.3135	0.655074	0.06845	0.140917	5e-05	0.000111009	5e-05	0.00010487	0.09025	0.272505
chr6L	83996304	83997123	1	83996195	83997195	83996945	84006981	+	Xelaev18031557m.g	serpinb6	serpinb6.L	serpin family B member 6	1001869	1001869	R­M­						R­M¯			0.564438	0.0679337	-0.281415	0.345134	0.170857	3.32638	3.1097	0.199556			0.0008	0.0131878	0.6671	0.889751	0.0807	0.163211	0.0261	0.17825	0.29075	0.428481	5e-05	0.000111009	5e-05	0.00010487	0.1064	0.300354
chr2L	10908308	10909150	1	10908298	10909298	10909048	10915317	+	Xelaev18011433m.g	hmgn1	hmgn1.L	high mobility group nucleosome binding domain 1	5782072	5782072	R­M­						R­M¯			0.564189	0.114072	0.169078	-0.0120432	-1.26881	1.31615	2.53859	0.186584			0.00015	0.00368804	0.28065	0.661777	0.32965	0.45389	0.95625	0.986369	5e-05	0.000283118	5e-05	0.000111009	5e-05	0.00010487	0.22705	0.470311
chr7L	27603561	27604507	1	27603546	27604546	27604296	27606637	+	Xelaev18034698m.g	marveld1	marveld1.L	MARVEL domain containing 1	988323	988323	R­M­									0.561358	-0.215378	-0.546562	0.297842	-0.7351	2.01588	2.70521	-0.247604			0.00515	0.0465002	0.3983	0.74599	0.00625	0.0222362	0.0758	0.320956	0.00305	0.0106435	5e-05	0.000111009	5e-05	0.00010487	0.0869	0.265914
chr2S	1233393	1234300	1	1233303	1234303	1234053	1271697	+	Xelaev18014128m.g	loc733316	loc733316.S				R­M­									0.560719	-0.0990987	-0.174902	0.0977204	-0.0358163	1.22651	1.21649	-0.266326			5e-05	0.00155024	0.4221	0.760836	0.19655	0.317717	0.49615	0.791108	0.77015	0.846664	5e-05	0.000111009	5e-05	0.00010487	0.03335	0.143089
chr2S	123922357	123923257	1	123922328	123923328	123923078	123953003	+	Xelaev18015947m.g	slc26a10	slc26a10.S	solute carrier family 26 member 10	6043615	6043615	R­M­						R­M¯			0.557563	-0.314328	-0.0993304	-0.0619189	0.904121	1.86902	0.918865	-0.0299813			0.03455	0.152589	0.1774	0.543842	0.63335	0.726231	0.7764	0.933521	0.00025	0.00121549	5e-05	0.000111009	5e-05	0.00010487	0.87265	0.942542
chr9_10L	37067202	37068147	1	37067192	37068192	37062452	37067442	-	Xelaev18044072m.g	h3f3b	h3f3b.L	H3 histone, family 3B (H3.3B)	488757	488757	R­M­				R¯M­					0.557416	-0.334884	-0.748628	0.20279	-0.775996	0.687389	1.4169	-0.0838299			5e-05	0.00155024	0.0017	0.0374072	0.0003	0.00199927	0.2038	0.535709	5e-05	0.000283118	5e-05	0.000111009	5e-05	0.00010487	0.4821	0.713422
chr3S	73202128	73202939	1	73201992	73202992	73202742	73219521	+	Xelaev18021011m.g	gtse1	gtse1.S	G2 and S-phase expressed 1	1014599	1014599	R­M­						R­M¯			0.55679	0.65265	-0.106577	0.577467	-1.88219	0.0597411	1.89571	-0.67765			0.03525	0.154526	1	1	0.72765	0.80221	0.10095	0.374285	0.00055	0.00242525	0.8216	0.847404	0.0002	0.000397322	0.0319	0.13897
chr3L	129320084	129320899	1	129319952	129320952	129320702	129344593	+	Xelaev18018982m.g	loc100487901-like	loc100487901-like.L				R­M­									0.556426	0.105546	0.0617199	-0.0351477	0.0624439	0.789973	0.681213	0.102888			0.0168	0.0980962	0.6682	0.889965	0.782	0.844139	0.88065	0.967431	0.7923	0.86245	0.00025	0.000514815	0.003	0.00512339	0.61955	0.80863
chr9_10S	78529146	78530076	1	78529136	78530136	78510939	78529386	-	Xelaev18047475m.g	carhsp1	carhsp1.S	calcium regulated heat stable protein 1	489415	489415	R­M­	R­M¯					R­M¯			0.553747	0.472693	0.401032	0.669025	0.396293	1.46306	1.02062	0.366267			0.0053	0.0473614	0.0106	0.122624	0.0271	0.0693689	5e-05	0.00165315	0.04245	0.0958134	5e-05	0.000111009	5e-05	0.00010487	0.0161	0.0881046
chr3S	36810458	36811062	1	36810457	36811457	36811207	36832943	+	Xelaev18020447m.g	spg21	spg21.S	SPG21, maspardin	978834	978834	R­M­									0.551286	-0.954184	0.333709	-0.0870638	1.22649	1.68353	0.411315	0.427188			0.0038	0.0379315	5e-05	0.00245991	0.0339	0.082617	0.5788	0.840527	5e-05	0.000283118	5e-05	0.000111009	0.0041	0.00686496	0.0023	0.0221428
chr8L	60145052	60145702	1	60144774	60145774	60137589	60145024	-	Xelaev18039466m.g	c14orf1	c14orf1.L				R­M­									0.55091	-0.152968	0.152315	0.956572	-0.115244	0.505026	0.574701	-0.0799565			0.0036	0.0365522	0.42505	0.763169	0.4282	0.547396	5e-05	0.00165315	0.53975	0.667549	0.00315	0.00550193	0.00235	0.00410718	0.6451	0.824402
chr8S	9528092	9528635	1	9528028	9529028	9528778	9534150	+	Xelaev18041152m.g	cdca4	cdca4.S	cell division cycle associated 4	992110	992110	R­M­						R­M¯			0.550093	-0.281268	-0.533328	0.330636	-0.899776	-0.227526	0.625825	-0.282957			5e-05	0.00155024	0.05035	0.296829	0.0058	0.0209363	0.04075	0.227448	5e-05	0.000283118	0.06825	0.0947466	5e-05	0.00010487	0.0398	0.160785
chr7L	90338115	90339067	1	90338071	90339071	90338821	90342564	+	Xelaev18035740m.g	Xelaev18035740m	Xelaev18035740m.g				R­M­									0.549731	0.0650365	-0.129974	0.896262	-1.43906	-1.39522	-0.00255807	-0.247315			5e-05	0.00155024	0.5382	0.828149	0.37	0.492718	5e-05	0.00165315	5e-05	0.000283118	5e-05	0.000111009	0.9792	0.981327	0.04535	0.1747
chr4S	1957387	1958224	1	1957240	1958240	1957990	1961234	+	Xelaev18024221m.g	Xelaev18024221m	Xelaev18024221m.g				R­M­									0.549182	-0.253461	-0.36031	0.702438	-0.43249	0.308153	0.694656	-0.428355			5e-05	0.00155024	0.0515	0.300888	0.0347	0.0841521	5e-05	0.00165315	0.00115	0.00456586	0.0106	0.0171512	5e-05	0.00010487	0.0013	0.0146819
chr9_10L	70192913	70193833	1	70192874	70193874	70193624	70267486	+	Xelaev18044775m.g	itga4	itga4.L	integrin subunit alpha 4	960092	960092	R­M­									0.54905	-0.733025	-0.838959	-0.347588	0.141049	0.475063	0.287829	-0.134288			0.0133	0.0849013	1	1	0.0057	0.0206741	0.1653	0.484775	1	1	0.02105	0.032445	0.1831	0.224212	0.5234	0.744492
chr2L	155998590	155999509	1	155998562	155999562	155988292	155998812	-	Xelaev18013714m.g	rfc3	rfc3.L	replication factor C subunit 3	984443	984443	R­M­									0.547884	0.141514	-0.160382	-0.0176504	-0.513205	0.484265	0.951039	-0.136685			0.0007	0.0119639	0.4028	0.748824	0.3132	0.438158	0.91685	0.976911	0.0013	0.00508554	0.00095	0.00182016	5e-05	0.00010487	0.35025	0.601251
chr1L	115126299	115127263	1	115126270	115127270	115094434	115126520	-	Xelaev18006711m.g	aco1	aco1.L	aconitase 1	1012107	1012107	R­M­									0.547811	0.0841279	0.114278	0.19541	-0.115931	0.410826	0.48047	-0.0749692			5e-05	0.00155024	0.42435	0.762625	0.38155	0.503581	0.19315	0.52257	0.2665	0.401158	0.0001	0.000214711	5e-05	0.00010487	0.52735	0.747384
chr2S	91052236	91053207	1	91052223	91053223	90991485	91052473	-	Xelaev18015481m.g	gk	gk.S	glycerol kinase	961540	961540	R­M­									0.547309	-0.412274	-0.330223	0.322328	-0.126401	0.751898	0.833401	-0.646487			0.0047	0.043963	0.052	0.302454	0.09105	0.179501	0.13745	0.439946	0.5158	0.646978	5e-05	0.000111009	5e-05	0.00010487	0.0004	0.00599009
chr3L	36905506	36906448	1	36905451	36906451	36906201	36961117	+	Xelaev18017257m.g	dpysl3	dpysl3.L	dihydropyrimidinase like 3	944728	944728	R­M­				R¯M­					0.545271	0.178445	0.728972	0.803704	-1.53905	-1.42726	0.0655653	-0.0687454			0.00045	0.00864538	0.0732	0.358641	0.0001	0.000817608	0.0001	0.00311026	5e-05	0.000283118	5e-05	0.000111009	0.5226	0.563198	0.5758	0.782008
chr6L	35708739	35709539	1	35708555	35709555	35709305	35729087	+	Xelaev18030941m.g	cdca7l	cdca7l.L	cell division cycle associated 7 like	1217532	1217532	R­M­									0.544415	0.771167	-0.997116	0.166885	-2.08518	0.645533	2.68492	-0.559273			0.01105	0.0757627	1	1	0.18975	0.310003	0.5356	0.81709	0.0001	0.000537255	0.00155	0.00287241	5e-05	0.00010487	0.00745	0.051432
chr3S	14175821	14176650	1	14175658	14176658	14176408	14186970	+	Xelaev18020022m.g	Xelaev18020022m	Xelaev18020022m.g				R­M­						R­M¯			0.543681	-0.123991	0.565731	0.531396	-0.619959	-0.227109	0.346438	0.0401272			5e-05	0.00155024	0.31405	0.688532	0.00015	0.00114232	0.0005	0.0115093	5e-05	0.000283118	0.0534	0.0756259	0.00425	0.00709399	0.7553	0.887608
chr1S	125069492	125070458	1	125069460	125070460	125046689	125069710	-	Xelaev18010457m.g	msi1	msi1.S	musashi RNA binding protein 1	490595	490595	R­M­									0.54312	-0.065722	-0.309747	-0.149138	-0.850714	2.01772	2.82223	-0.154369			5e-05	0.00155024	0.5461	0.832465	0.0561	0.122806	0.3834	0.714198	5e-05	0.000283118	5e-05	0.000111009	5e-05	0.00010487	0.23555	0.479379
chr1S	133962955	133963901	1	133962910	133963910	133963660	133971217	+	Xelaev18010611m.g	cdk2ap1	cdk2ap1.S	cyclin-dependent kinase 2 associated protein 1	5715099	5715099	R­M­									0.542339	0.168182	-0.0326048	0.141164	0.118563	0.317695	0.153197	-0.167325			0.0002	0.00464518	0.20085	0.575449	0.82865	0.878328	0.3824	0.713691	0.3706	0.512207	0.0157	0.0247232	0.24885	0.289703	0.2334	0.477205
chr2L	84242562	84243115	1	84242447	84243447	84243197	84250578	+	Xelaev18012538m.g	tor2a	tor2a.L	torsin family 2, member A	5806616	5806616	R­M­									0.542074	0.155901	0.441128	0.318335	-0.179054	1.18141	1.31438	0.12907			0.00385	0.0382544	0.41225	0.75461	0.00675	0.0236746	0.05465	0.268835	0.34425	0.484636	5e-05	0.000111009	5e-05	0.00010487	0.377	0.626283
chr1L	189855633	189856613	1	189855618	189856618	189837015	189855868	-	Xelaev18008208m.g	cenph	cenph.L	centromere protein H	1001497	1001497	R­M­									0.541951	0.0434187	0.024898	0.138067	-0.117247	0.307148	0.378215	-0.108596			0.0064	0.0534285	0.83605	0.952438	0.9051	0.933436	0.54685	0.823701	0.56575	0.690305	0.1084	0.144348	0.06875	0.0933736	0.58345	0.78647
chr8S	76916659	76917578	1	76916590	76917590	76917340	76940784	+	Xelaev18042367m.g	rtn2	rtn2.S	reticulon 2	941643	941643	R­M­				R¯M­	R¯M­				0.540831	0.294012	1.68287	2.65671	-3.58225	-2.11753	1.41847	-0.31663			0.0004	0.00789469	0.3769	0.73308	5e-05	0.000452144	5e-05	0.00165315	5e-05	0.000283118	5e-05	0.000111009	0.00015	0.000301748	0.19175	0.429175
chr6L	102980198	102980824	1	102979829	102980829	102972518	102980079	-	Xelaev18031820m.g	psmg2	psmg2.L	proteasome (prosome, macropain) assembly chaperone 2	1003807	1003807	R­M­						R­M¯			0.538524	-0.043184	0.0132004	0.277543	-0.209892	0.495471	0.659002	0.355257			0.0002	0.00464518	0.7433	0.921833	0.92955	0.950188	0.0666	0.298349	0.1135	0.209528	0.00015	0.000316157	5e-05	0.00010487	0.0089	0.0585622
chr4S	109463565	109464373	1	109463517	109464517	109436234	109463767	-	Xelaev18025924m.g	slc25a20.2	slc25a20.2.S	solute carrier family 25 (carnitine/acylcarnitine translocase), member 20, gene 2	971450	971450	R­M­									0.538384	0.16684	-0.945818	-0.00193883	-0.196806	1.73752	1.88816	-0.515921			0.01795	0.102465	0.5037	0.809939	0.0002	0.00143854	0.9905	0.995087	0.41755	0.557841	5e-05	0.000111009	5e-05	0.00010487	0.005	0.0387968
chr3L	44353062	44354009	1	44353021	44354021	44353771	44362613	+	Xelaev18017421m.g	slc25a3	slc25a3.L	solute carrier family 25 member 3	489633	489633	R­M­				R¯M­		R­M¯			0.537718	0.0772114	0.348456	0.133175	-0.299859	0.873616	1.12734	0.221355			5e-05	0.00155024	0.4455	0.774789	0.0377	0.0898736	0.44325	0.758979	0.0029	0.0101929	5e-05	0.000111009	5e-05	0.00010487	0.09275	0.277074
chr1S	27941522	27942460	1	27941462	27942462	27942212	27953484	+	Xelaev18009037m.g	slc10a4	slc10a4.S	solute carrier family 10 member 4	940174	940174	R­M¯					R¯M¯				0.536698	0.231728	-0.621264	-1.11108	-0.398652	-3.87868	-3.52665	0.497076			0.0088	0.0653481	0.30255	0.679441	1	1	1	1	0.07045	0.144077	5e-05	0.000111009	0.0002	0.000397322	1	1
Scaffold28	1692970	1693937	1	1692962	1693962	1686942	1693212	-	Xelaev18002131m.g	cox7a2	cox7a2.L	cytochrome c oxidase subunit 7A2	1003867	1003867	R­M­				R¯M­					0.536195	-0.199765	0.982655	0.532516	-0.259298	0.00648978	0.219655	0.455823			0.0001	0.00270405	0.0642	0.335945	5e-05	0.000452144	0.0009	0.0179717	0.01365	0.0376543	0.95155	0.958619	0.03885	0.0557636	0.0004	0.00599009
chr4L	113703143	113704043	1	113703082	113704082	113691132	113703332	-	Xelaev18023668m.g	rps19bp1	rps19bp1.L	ribosomal protein S19 binding protein 1	5779331	5779331	R­M­									0.533656	0.189526	0.303811	0.27926	-0.420035	0.980376	1.35504	0.0317474			0.0072	0.0576998	0.39235	0.743052	0.097	0.188298	0.1417	0.446942	0.0521	0.112857	5e-05	0.000111009	5e-05	0.00010487	0.8512	0.932363
Scaffold33	2019105	2019874	1	2019091	2020091	1998009	2019341	-	Xelaev18002662m.g	smim15	smim15.S	small integral membrane protein 15	1015136	1015136	R­M­									0.532932	0.42009	0.877674	0.255364	-0.542634	0.164846	0.661009	0.628006			0.00075	0.0126113	0.01855	0.170735	5e-05	0.000452144	0.1204	0.411342	0.0022	0.00802595	0.2856	0.335489	0.0003	0.000584883	5e-05	0.00107562
chr4L	74490295	74490909	1	74490014	74491014	74398072	74490264	-	Xelaev18022995m.g	pgm1	pgm1.L	phosphoglucomutase 1	948526	948526	R­M­									0.531373	0.0574761	-0.0755615	-0.003109	-0.00765782	0.691023	0.652147	-0.0666414			5e-05	0.00155024	0.6009	0.860007	0.556	0.661569	0.98045	0.99242	0.9474	0.96569	5e-05	0.000111009	5e-05	0.00010487	0.5818	0.785512
chr4L	83170412	83171259	1	83170404	83171404	83156565	83170654	-	Xelaev18023127m.g	dmbx1	dmbx1.L	diencephalon/mesencephalon homeobox 1	486745	486745	R­M­				R¯M­		R¯M¯			0.528448	0.169439	0.113982	-0.0346074	-0.620989	-3.30308	-2.72829	0.154958			0.0001	0.00270405	0.22025	0.59848	0.682	0.766352	0.90305	0.973717	5e-05	0.000283118	5e-05	0.000111009	5e-05	0.00010487	0.5396	0.756413
chr3L	81108538	81109411	1	81108483	81109483	81081868	81108733	-	Xelaev18017986m.g	loc100497102-like	loc100497102-like.L				R­M¯					R­M¯				0.52791	-0.0953077	0.00559845	0.0310663	0.60799	0.922964	0.268391	-0.019575			0.00835	0.0631788	0.5993	0.859088	0.9754	0.981605	0.87585	0.966648	0.0016	0.00607862	5e-05	0.000111009	0.12275	0.158406	0.9104	0.960145
chr7S	11519671	11520633	1	11519665	11520665	11500441	11519915	-	Xelaev18036849m.g	lhpp	lhpp.S	phospholysine phosphohistidine inorganic pyrophosphate phosphatase	955675	955675	R­M­				R­M­					0.527365	0.363251	-0.579617	-0.0902273	0.47389	0.840931	0.320592	0.0624106			0.0109	0.0750507	0.0498	0.295189	0.02	0.0549253	0.6699	0.887377	0.0169	0.0450627	5e-05	0.000111009	0.0895	0.118929	0.7332	0.875142
chr8S	92646764	92647760	1	92646764	92647764	92624058	92647014	-	Xelaev18042770m.g	loc100492862	loc100492862.S				R­M­									0.524959	0.10547	-0.242631	0.546261	-1.19135	-1.26305	-0.118102	-0.222693			5e-05	0.00155024	0.3702	0.727976	0.12935	0.23352	0.0005	0.0115093	5e-05	0.000283118	5e-05	0.000111009	0.32675	0.369621	0.09385	0.27904
chr2S	22230828	22231590	1	22230639	22231639	22224525	22230889	-	Xelaev18014343m.g	hmgn1	hmgn1.S	high mobility group nucleosome binding domain 1	5782072	5782072	R­M­									0.524006	0.0227625	0.288818	0.130615	-1.5063	1.17955	2.63938	0.162951			0.0001	0.00270405	0.82735	0.950443	0.12295	0.224981	0.5203	0.808029	5e-05	0.000283118	5e-05	0.000111009	5e-05	0.00010487	0.24765	0.4931
chr6L	99331445	99332207	1	99331356	99332356	99332106	99353620	+	Xelaev18031783m.g	cyb5a	cyb5a.L	cytochrome b5 type A (microsomal)	959301	959301	R­M­									0.523831	0.0734917	0.0294627	1.1432	-0.0150183	0.427702	0.396756	-0.508299			0.00015	0.00368804	0.56815	0.842931	0.85	0.894823	5e-05	0.00165315	0.9117	0.943092	0.0006	0.00118038	0.00175	0.00310991	0.0005	0.00713765
chr4L	13560246	13561094	1	13560244	13561244	13560994	13588655	+	Xelaev18021975m.g	immp1l	immp1l.L	inner mitochondrial membrane peptidase subunit 1	5806211	5806211	R­M­									0.523387	0.1208	0.71054	0.332765	-0.341818	0.621115	0.916347	0.384216			0.02975	0.140045	0.67035	0.89076	0.0018	0.00831404	0.1314	0.430845	0.2126	0.339415	0.00535	0.00905254	0.00165	0.00294229	0.06905	0.230062
chr9_10L	92758581	92759443	1	92758460	92759460	92759210	92765275	+	Xelaev18045201m.g	coq7	coq7.L	coenzyme Q7 homolog, ubiquinone	941458	941458	R­M­									0.523102	-0.0648794	0.156883	0.106279	-0.224992	0.057158	0.236881	0.733905			0.00145	0.019676	0.71225	0.90874	0.41305	0.533063	0.5236	0.809467	0.1866	0.306927	0.7186	0.756159	0.1661	0.207949	5e-05	0.00107562
chr1L	3367531	3368504	1	3367505	3368505	3361385	3367755	-	Xelaev18004830m.g	loc779549	loc779549.L				R­M­									0.523099	0.0647767	1.00151	0.428042	0.0301178	0.17573	0.0995567	0.57991			0.0006	0.0106538	0.67175	0.891348	5e-05	0.000452144	0.01065	0.102541	0.84515	0.898394	0.238	0.288697	0.51775	0.558419	0.0001	0.00193821
chr1L	15999703	16000120	1	15999661	16000661	15987903	15999911	-	Xelaev18005075m.g	gpr78	gpr78.L	G protein-coupled receptor 78	5799775	5799775	R­M­					R¯M­	R¯M­			0.522727	-0.152392	0.657735	0.781433	-0.293529	-1.63216	-1.38468	-0.118451			0.00675	0.0552684	0.47775	0.792905	0.0268	0.0687627	0.01175	0.109127	0.1425	0.249897	5e-05	0.000111009	5e-05	0.00010487	0.6894	0.850814
chr7L	37696427	37697305	1	37696385	37697385	37697135	37721847	+	Xelaev18034861m.g	scd	scd.L	stearoyl-CoA desaturase (delta-9-desaturase)	988225	988225	R­M­				R­M­					0.521954	0.0212576	-0.677967	0.495587	0.660276	-0.425103	-1.13161	-0.538332			0.00075	0.0126113	0.84175	0.953708	0.00445	0.0170039	0.01	0.0984019	5e-05	0.000283118	0.0002	0.000416212	5e-05	0.00010487	0.00025	0.00409941
chr4S	1250342	1251279	1	1250340	1251340	1241019	1250590	-	Xelaev18024191m.g	cfl1	cfl1.S	cofilin 1 (non-muscle)	1016480	1016480	R­M­						R¯M¯			0.520723	0.148608	-0.0446365	0.478932	-0.200011	-0.540145	-0.386117	0.064572			0.0003	0.00640714	0.14525	0.50264	0.8221	0.873564	0.00585	0.0695296	0.0537	0.115676	5e-05	0.000111009	0.00025	0.000491525	0.60235	0.797947
chr1L	142042345	142043249	1	142042339	142043339	142043089	142049164	+	Xelaev18007351m.g	apex1	apex1.L	APEX nuclease (multifunctional DNA repair enzyme) 1	977071	977071	R­M­						R­M¯			0.520576	0.0755199	-0.118719	0.0281857	-0.746961	-0.0939698	0.606695	-0.140865			0.00845	0.0636576	0.7212	0.912467	0.56045	0.665209	0.9018	0.973416	0.0004	0.00184762	0.57775	0.625866	0.0014	0.00252393	0.45745	0.695306
chr1L	18339509	18340340	1	18339465	18340465	18336749	18339715	-	Xelaev18005111m.g	msx1	msx1.L	msh homeobox 1	490377	490377	R­M­	R­M¯			R¯M­					0.519279	0.866244	-0.16533	0.0777598	-1.52654	-0.932018	0.54813	-0.239321			0.0152	0.0922318	0.00705	0.095844	0.59115	0.691123	0.81645	0.946495	5e-05	0.000283118	0.0005	0.00099305	0.07815	0.105	0.4029	0.649435
chr1L	12145613	12146219	1	12145505	12146505	12070955	12145755	-	Xelaev18005022m.g	fam53a	fam53a.L	family with sequence similarity 53 member A	920486	920486	R­M­									0.518032	-0.0730489	-0.312067	0.0327578	-0.66317	0.812122	1.42883	-0.338799			0.00075	0.0126113	0.67635	0.893607	0.0482	0.109103	0.84385	0.956134	0.0001	0.000537255	5e-05	0.000111009	5e-05	0.00010487	0.0191	0.0990421
chr2L	57036174	57036360	1	57036142	57037142	57024890	57036392	-	Xelaev18012061m.g	fabp3	fabp3.L	fatty acid binding protein 3	974422	974422	R­M­				R­M­					0.515015	-0.0808169	0.539587	0.48755	0.427669	-0.916005	-1.38949	0.0572196			5e-05	0.00155024	0.4311	0.765752	0.0005	0.00301396	0.0018	0.0304016	5e-05	0.000283118	5e-05	0.000111009	5e-05	0.00010487	0.65695	0.831542
chr5L	105114832	105115576	1	105114789	105115789	105108711	105115039	-	Xelaev18027555m.g	ndufb5	ndufb5.L	NADH:ubiquinone oxidoreductase subunit B5	970651	970651	R­M­						R­M¯			0.514884	0.0827181	-0.217334	0.182548	-0.151029	0.537839	0.64303	0.174742			0.0018	0.0227188	0.5477	0.833019	0.4648	0.582016	0.3517	0.688137	0.2985	0.436848	0.0001	0.000214711	5e-05	0.00010487	0.2554	0.500782
chr9_10L	4215131	4215949	1	4215123	4216123	4206588	4215373	-	Xelaev18043253m.g	tmem98	tmem98.L	transmembrane protein 98	5859300	5859300	R­M­		R¯M­			R­M¯	R­M¯			0.513381	-0.0514467	-0.453004	-0.361385	-0.334215	4.24853	4.53546	0.382391			0.02975	0.140045	0.84405	0.954779	0.00965	0.0312703	0.0179	0.142349	0.1835	0.302887	5e-05	0.000111009	5e-05	0.00010487	0.0034	0.02943
chr4S	107736988	107737718	1	107736784	107737784	107737534	107749605	+	Xelaev18025899m.g	sec61a1	sec61a1.S	Sec61 translocon alpha 1 subunit	971479	971479	R­M­				R¯M­		R­M¯			0.511498	0.115767	-0.453223	0.230345	-0.611607	0.717509	1.28308	-0.170114			0.0001	0.00270405	0.3043	0.680957	0.0111	0.0348002	0.1233	0.416812	5e-05	0.000283118	5e-05	0.000111009	5e-05	0.00010487	0.1561	0.380216
chr6L	87806801	87807656	1	87806794	87807794	87778687	87807044	-	Xelaev18031627m.g	txndc5	txndc5.L	thioredoxin domain containing 5	490944	490944	R­M­									0.510295	-0.0158222	-0.270502	0.186971	-0.756223	1.15055	1.86012	0.116024			0.00015	0.00368804	0.9026	0.973878	0.08495	0.169912	0.20455	0.536285	5e-05	0.000283118	5e-05	0.000111009	5e-05	0.00010487	0.3385	0.588863
chr2S	80918104	80918984	1	80918064	80919064	80900734	80918314	-	Xelaev18015372m.g	cct6a	cct6a.S	chaperonin containing TCP1 subunit 6A	987461	987461	R­M­									0.51006	0.155632	0.77092	0.568835	-0.767422	-0.136118	0.584964	0.207742			0.00455	0.0429304	0.22195	0.600659	0.0002	0.00143854	0.00455	0.0587088	5e-05	0.000283118	0.39255	0.445904	5e-05	0.00010487	0.1406	0.356164
chr4L	90692532	90693341	1	90692419	90693419	90693169	90696796	+	Xelaev18023267m.g	rgs16	rgs16.L	regulator of G-protein signaling 16	5753966	5753966	R­M­									0.50885	-0.185073	0.302575	-0.0624904	0.467496	1.5851	1.07096	0.370355			0.0135	0.0856108	0.34335	0.707512	0.06865	0.143723	0.70475	0.902489	0.01895	0.0495657	5e-05	0.000111009	5e-05	0.00010487	0.01245	0.0737344
chr1L	61726134	61727094	1	61726100	61727100	61726850	61740289	+	Xelaev18005653m.g	casp6	casp6.L	caspase 6	482796	482796	R­M­				R¯M­	R­M­				0.508706	0.450558	0.000905393	0.284805	-1.35764	1.66978	2.97967	-0.277825			0.00565	0.0494527	0.07335	0.358904	0.99615	0.996406	0.0808	0.332025	5e-05	0.000283118	5e-05	0.000111009	5e-05	0.00010487	0.0536	0.194435
chr2S	114928315	114929300	1	114928309	114929309	114915472	114928559	-	Xelaev18015756m.g	mtrf1	mtrf1.S	mitochondrial translational release factor 1	991013	991013	R­M­									0.507226	-0.565563	0.31511	0.334608	0.109578	0.750774	0.594472	-0.0137616			0.0314	0.144773	0.0377	0.255133	0.16305	0.277686	0.1556	0.46888	0.6463	0.755192	0.0009	0.0017299	0.01155	0.0179892	0.94675	0.976255
chr5S	42321195	42321871	1	42320952	42321952	42321702	42339807	+	Xelaev18029033m.g	memo1	memo1.S	mediator of cell motility 1	5777365	5777365	R­M­						R­M¯			0.506349	-0.153063	-0.454791	0.269252	0.139498	0.819511	0.63425	-0.133784			0.00035	0.00712406	0.24875	0.630091	0.0125	0.0380751	0.07955	0.330021	0.2939	0.431867	5e-05	0.000111009	5e-05	0.00010487	0.3151	0.56645
chr4L	22714946	22715781	1	22714844	22715844	22715594	22731923	+	Xelaev18022141m.g	taldo1	taldo1.L	transaldolase 1	1005379	1005379	R­M­									0.506304	0.239224	0.373928	0.155932	-0.704473	1.20835	1.86663	0.223495			0.0003	0.00640714	0.0347	0.244673	0.0139	0.041435	0.30675	0.647768	5e-05	0.000283118	5e-05	0.000111009	5e-05	0.00010487	0.07075	0.233848
chr1L	166164784	166165299	1	166164784	166165784	166165534	166207476	+	Xelaev18007893m.g	rfc5	rfc5.L	replication factor C subunit 5	1016199	1016199	R­M­									0.506078	-0.0397695	0.031173	0.310973	-0.003681	0.0665737	0.0237696	-0.274038			0.00015	0.00368804	0.7618	0.928568	0.83195	0.8809	0.0583	0.27787	0.98035	0.986302	0.6101	0.656106	0.86175	0.878322	0.05475	0.196936
chr6S	102370039	102370916	1	102369931	102370931	102370681	102390685	+	Xelaev18033843m.g	e2f5	e2f5.S	E2F transcription factor 5	481325	481325	R­M­									0.505709	-0.0224268	-0.180693	0.93656	-1.29509	-0.37978	0.868963	-0.627479			0.0269	0.131236	0.93835	0.981644	0.66945	0.756405	0.02135	0.158423	5e-05	0.000283118	0.1019	0.136418	0.00215	0.00377821	0.08465	0.261738
chr3S	12592298	12593281	1	12592285	12593285	12593035	12605754	+	Xelaev18019996m.g	skp1	skp1.S	S-phase kinase-associated protein 1	919630	919630	R­M­									0.505239	0.137661	0.280586	0.189722	0.0637781	0.254343	0.144378	0.0961949			5e-05	0.00155024	0.17265	0.537937	0.0541	0.119553	0.2186	0.551773	0.52715	0.656651	0.01615	0.0253813	0.1601	0.201154	0.42475	0.668602
chr9_10S	27160640	27161584	1	27160614	27161614	27155680	27160864	-	Xelaev18046555m.g	snrpb	snrpb.S	small nuclear ribonucleoprotein polypeptides B and B1	5877282	5877282	R­M­									0.504181	-0.154579	-0.469058	0.50128	-1.1862	0.493852	1.63333	-0.357421			0.00045	0.00864538	0.4034	0.749299	0.0104	0.0331208	0.00225	0.0358489	5e-05	0.000283118	0.00035	0.000709175	5e-05	0.00010487	0.01435	0.0813801
Scaffold19	2232121	2232950	1	2232088	2233088	2191852	2232338	-	Xelaev18000562m.g	vdac2	vdac2.S	voltage-dependent anion channel 2	954838	954838	R­M­				R¯M­		R­M¯			0.503408	-0.0178112	0.378452	0.409678	-0.378604	0.359992	0.692459	-0.0259358			0.0001	0.00270405	0.85875	0.959464	0.032	0.0789554	0.02445	0.171225	0.00015	0.000775368	0.0013	0.00244547	5e-05	0.00010487	0.8348	0.924473
chr6L	60239321	60240219	1	60239313	60240313	60234685	60239563	-	Xelaev18031243m.g	lsm5	lsm5.L	LSM5 homolog, U6 small nuclear RNA and mRNA degradation associated	5941005	5941005	R­M­									0.503204	0.303884	-0.194504	0.585238	-0.186729	0.38209	0.522716	0.101964			0.0031	0.0330629	0.07785	0.369384	0.30085	0.426294	0.0009	0.0179717	0.2776	0.413777	0.01805	0.0281528	0.0033	0.0056059	0.52685	0.747171
chr3S	48389071	48390025	1	48389029	48390029	48389779	48400779	+	Xelaev18020604m.g	nmrk2	nmrk2.S	nicotinamide riboside kinase 2	5806909	5806909	R­M­									0.503191	0.312134	0.28486	0.187613	-0.946837	1.36259	2.2628	0.102903			5e-05	0.00155024	0.0055	0.0822791	0.0623	0.133175	0.25	0.590514	5e-05	0.000283118	5e-05	0.000111009	5e-05	0.00010487	0.40465	0.650746
chr2S	62862441	62863404	1	62862436	62863436	62863186	62868108	+	Xelaev18015056m.g	sh3bgrl3	sh3bgrl3.S	SH3 domain binding glutamate-rich protein like 3	965975	965975	R­M­	R­M¯			R¯M­		R­M¯			0.502907	0.267256	0.746391	0.637341	-0.44941	0.548208	0.951717	0.115039			0.0001	0.00270405	0.0257	0.205435	5e-05	0.000452144	5e-05	0.00165315	0.00025	0.00121549	5e-05	0.000111009	5e-05	0.00010487	0.3531	0.603794
chr2S	88493932	88494851	1	88493904	88494904	88492284	88494154	-	Xelaev18015458m.g	tmsb4x	tmsb4x.S	thymosin beta 4, X-linked	6258558	6258558	R­M­					R¯M­				0.501923	0.159943	1.12729	0.661881	-0.78308	-0.704467	0.0325826	0.470635			0.00015	0.00368804	0.1557	0.516524	5e-05	0.000452144	5e-05	0.00165315	5e-05	0.000283118	5e-05	0.000111009	0.773	0.798172	0.00025	0.00409941
chr2L	88846104	88847093	1	88846095	88847095	88830022	88846345	-	Xelaev18012633m.g	mfsd2a	mfsd2a.L	major facilitator superfamily domain containing 2A	951401	951401	R­M­									0.501265	-0.175577	-0.0875568	0.316944	0.593055	0.418495	-0.221045	-0.398942			0.001	0.0154288	0.2017	0.576175	0.5928	0.692426	0.08235	0.334713	0.0001	0.000537255	0.00355	0.00616201	0.10905	0.142458	0.0115	0.0698953
chr4L	119503294	119504099	1	119503282	119504282	119479601	119503532	-	Xelaev18023809m.g	mst1	mst1.L	macrophage stimulating 1	487984	487984	R­M­									0.501178	0.158308	1.9167	1.84512	-0.320034	1.57547	1.84807	0.0788577			0.0141	0.0881479	0.4728	0.790465	5e-05	0.000452144	5e-05	0.00165315	0.14635	0.254951	5e-05	0.000111009	5e-05	0.00010487	0.60715	0.800592
chr2S	35776978	35777523	1	35776886	35777886	35767407	35777136	-	Xelaev18014599m.g	gla	gla.S	galactosidase alpha	1008595	1008595	R­M­									0.500888	0.221229	0.50955	0.54598	0.491274	1.09172	0.554223	-0.0302372			0.0036	0.0365522	0.14915	0.507316	0.00155	0.00735919	0.0008	0.0164196	0.00375	0.0126798	5e-05	0.000111009	0.00035	0.000677043	0.8347	0.924473
chr2L	148935123	148935902	1	148934932	148935932	148935682	148944689	+	Xelaev18013576m.g	Xelaev18013576m	Xelaev18013576m.g				R­M­									0.499488	0.00508891	0.643657	0.151454	-0.226798	0.115894	0.29669	0.4985			0.00015	0.00368804	0.96315	0.987968	5e-05	0.000452144	0.30645	0.647536	0.0385	0.0884899	0.2925	0.342879	0.00705	0.011376	0.0001	0.00193821
chr8L	36769512	36770302	1	36769368	36770368	36770118	36776958	+	Xelaev18038859m.g	hmgb3	hmgb3.L	high mobility group box 3	1002013	1002013	R­M­									0.498433	-0.0357881	-0.345129	0.185588	-1.09645	-0.520289	0.52987	0.154679			0.0005	0.00932366	0.7185	0.911141	0.06885	0.144075	0.29585	0.638038	5e-05	0.000283118	5e-05	0.000111009	5e-05	0.00010487	0.2286	0.471902
chr7S	75607378	75608300	1	75607332	75608332	75608082	75669269	+	Xelaev18037742m.g	tmem145	tmem145.S	transmembrane protein 145	977881	977881	R­M­									0.498153	-0.0216779	-0.644867	-0.297274	0.751968	-2.5007	-3.29901	0.218584			0.0003	0.00640714	0.83755	0.953038	0.0088	0.0291193	0.144	0.449467	5e-05	0.000283118	5e-05	0.000111009	5e-05	0.00010487	0.1993	0.438413
chr3S	101345313	101346289	1	101345296	101346296	101251736	101345546	-	Xelaev18021408m.g	dpysl3	dpysl3.S	dihydropyrimidinase like 3	944728	944728	R­M­		R­M­		R¯M­	R¯M¯	R¯M¯			0.498105	0.215276	0.946923	0.854854	-1.29531	-1.75919	-0.509978	0.0977633			0.00155	0.020603	0.0309	0.228184	5e-05	0.000452144	5e-05	0.00165315	5e-05	0.000283118	5e-05	0.000111009	5e-05	0.00010487	0.4302	0.672458
chr9_10L	38646183	38646776	1	38645943	38646943	38630854	38646193	-	Xelaev18044124m.g	narf	narf.L	nuclear prelamin A recognition factor	972854	972854	R­M­									0.497935	0.0540743	-0.818685	0.0918792	-0.128885	1.31334	1.3963	-0.35328			0.0025	0.0283243	0.69835	0.903562	0.21245	0.335837	0.6224	0.863716	0.384	0.525762	5e-05	0.000111009	5e-05	0.00010487	0.02225	0.109707
Scaffold47	264801	265427	1	264559	265559	265309	271448	+	Xelaev18003383m.g	Xelaev18003383m	Xelaev18003383m.g				R­M­						R­M¯			0.49657	0.219715	0.374123	0.409398	-0.918318	0.0291858	0.901601	-0.0285109			0.0005	0.00932366	0.12425	0.465291	0.0123	0.0375879	0.00995	0.0981933	5e-05	0.000283118	0.81255	0.839193	5e-05	0.00010487	0.8306	0.922727
chr7S	64782868	64783846	1	64782857	64783857	64783607	64787612	+	Xelaev18037562m.g	Xelaev18037562m	Xelaev18037562m.g				R­M­				R¯M­		R­M¯			0.496259	0.00880742	-0.555378	0.588179	-1.78355	-1.04533	0.691766	-0.361119			0.0002	0.00464518	0.93465	0.980592	0.00205	0.0092306	5e-05	0.00165315	5e-05	0.000283118	5e-05	0.000111009	5e-05	0.00010487	0.00465	0.0367687
chr2S	58430483	58431427	1	58430477	58431477	58414872	58430727	-	Xelaev18014950m.g	nuak2	nuak2.S	NUAK family, SNF1-like kinase, 2	5857793	5857793	R­M­									0.495443	-0.56142	-0.133077	0.086137	-1.89563	1.41375	3.26173	-0.212113			0.0273	0.132516	1	1	0.48955	0.603728	0.67895	0.891657	5e-05	0.000283118	5e-05	0.000111009	5e-05	0.00010487	0.24095	0.485851
chr9_10S	3403649	3404642	1	3403643	3404643	3404393	3418201	+	Xelaev18045999m.g	ywhab	ywhab.S	tyrosine 3-monooxygenase/tryptophan 5-monooxygenase activation protein beta	1006025	1006025	R­M­				R¯M­		R­M¯			0.49465	0.0775893	-0.352558	0.318607	-0.339715	0.153448	0.447193	-0.067327			5e-05	0.00155024	0.43785	0.769335	0.05465	0.120427	0.0512	0.25901	0.00075	0.0031662	0.14715	0.190006	5e-05	0.00010487	0.5831	0.786236
chr2L	104468627	104469442	1	104468573	104469573	104467028	104468823	-	Xelaev18012883m.g	tmsb4x	tmsb4x.L	thymosin beta 4, X-linked	6258558	6258558	R­M­						R­M¯			0.494548	0.0986048	1.00509	0.801741	-1.01903	-0.508272	0.464826	0.208658			0.0014	0.0192587	0.32195	0.69293	5e-05	0.000452144	0.0006	0.0132735	5e-05	0.000283118	5e-05	0.000111009	5e-05	0.00010487	0.12855	0.337769
chr9_10S	71821545	71822246	1	71821521	71822521	71809571	71821771	-	Xelaev18047355m.g	c2orf47	c2orf47.S				R­M­									0.494526	-0.0163507	-0.513241	0.383486	-0.646077	0.291737	0.891973	-0.0633789			0.0019	0.0235244	0.92675	0.979846	0.0146	0.0430035	0.0262	0.178575	5e-05	0.000283118	0.04755	0.0680085	5e-05	0.00010487	0.67975	0.846167
chr8S	20515727	20516646	1	20515690	20516690	20496030	20515940	-	Xelaev18041303m.g	ubr7	ubr7.S	ubiquitin protein ligase E3 component n-recognin 7 (putative)	964579	964579	R­M­	R­M¯								0.49366	0.390307	-0.271477	0.300235	-0.501112	-0.0642478	0.390797	0.07242			0.0001	0.00270405	0.00265	0.0499629	0.09795	0.189628	0.05225	0.262096	0.00015	0.000775368	0.5998	0.6465	0.00205	0.0036141	0.5929	0.792567
chr1S	67679417	67680364	1	67679410	67680410	67667690	67679660	-	Xelaev18009473m.g	Xelaev18009473m	Xelaev18009473m.g				R­M­									0.49352	-0.226874	-1.0461	-0.0809274	-0.202596	0.211343	0.368481	-0.959356			0.00205	0.0246768	0.1763	0.542486	5e-05	0.000452144	0.7132	0.905425	0.2137	0.3408	0.1592	0.201515	0.0238	0.0353065	5e-05	0.00107562
chr4L	56107690	56108605	1	56107611	56108611	56108361	56132480	+	Xelaev18022719m.g	uba2	uba2.L	ubiquitin like modifier activating enzyme 2	977708	977708	R­M­									0.493489	0.14803	0.223733	0.294489	-0.778278	0.24564	0.977432	-0.0650681			0.0001	0.00270405	0.18915	0.560082	0.0971	0.188398	0.0495	0.255094	5e-05	0.000283118	0.02345	0.0358182	5e-05	0.00010487	0.5914	0.791619
chr6L	112055307	112056211	1	112055255	112056255	112056005	112077699	+	Xelaev18031967m.g	rnf125	rnf125.L	ring finger protein 125, E3 ubiquitin protein ligase	6048592	6048592	R­M­				R¯M­	R¯M­				0.49233	0.128843	-0.637082	0.216749	-0.653388	-0.505626	0.101223	-0.163782			0.0002	0.00464518	0.3043	0.680957	0.00115	0.0058044	0.1699	0.491454	5e-05	0.000283118	0.0001	0.000214711	0.417	0.460575	0.2331	0.476977
chr7L	69663217	69664167	1	69663169	69664169	69596301	69663419	-	Xelaev18035312m.g	spa17	spa17.L	sperm autoantigenic protein 17	958601	958601	R­M­									0.491694	0.0456369	-0.646611	0.0285048	-0.654429	-2.98343	-2.37592	0.162571			0.00015	0.00368804	0.7236	0.912997	0.2653	0.390956	0.885	0.968388	5e-05	0.000283118	5e-05	0.000111009	5e-05	0.00010487	0.35815	0.608721
chr7L	108960318	108961177	1	108960240	108961240	108915577	108960490	-	Xelaev18036130m.g	kif18b	kif18b.L	kinesin family member 18B	5960388	5960388	R­M­									0.491169	0.618167	-0.714835	0.532063	-0.38038	-0.194118	0.139896	-0.630695			0.01865	0.105077	1	1	1	1	1	1	1	1	1	1	1	1	1	1
chr2L	42234638	42235599	1	42234612	42235612	42235362	42239224	+	Xelaev18011834m.g	sat1	sat1.L	spermidine/spermine N1-acetyltransferase 1	1002780	1002780	R­M­									0.48996	-0.083494	0.717877	0.599188	-0.356674	0.185886	0.496109	0.123757			0.00075	0.0126113	0.5191	0.818747	5e-05	0.000452144	0.0001	0.00311026	0.0052	0.0167344	0.1296	0.169663	0.0001	0.000204723	0.3487	0.599516
chr8L	59589308	59590202	1	59589227	59590227	59589977	59607975	+	Xelaev18039431m.g	capns2	capns2.L	calpain, small subunit 2	5764366	5764366	R­M­									0.489423	0.0782257	-0.261429	0.382694	-0.0559199	1.99978	2.00972	-0.0227678			0.00035	0.00712406	0.5436	0.83139	0.101	0.194055	0.01045	0.101151	0.65855	0.764219	5e-05	0.000111009	5e-05	0.00010487	0.8504	0.932221
chr9_10S	31349573	31350326	1	31349570	31350570	31350320	31423610	+	Xelaev18046635m.g	tox2	tox2.S	TOX high mobility group box family member 2	982430	982430	R­M­				R¯M­	R¯M­				0.488552	0.212608	-0.588173	-0.123372	-0.7896	-0.960292	-0.21675	0.0972326			0.00055	0.010012	0.15865	0.520647	0.01145	0.0356551	0.51865	0.806845	5e-05	0.000283118	5e-05	0.000111009	0.16895	0.211141	0.56245	0.772521
chr2L	45261454	45262268	1	45261301	45262301	45262051	45281278	+	Xelaev18011886m.g	loc100485552-like	loc100485552-like.L				R­M­									0.48817	-0.156091	-0.237128	0.219402	0.201623	0.342026	0.0936243	-0.451007			0.00535	0.0476935	0.365	0.723997	0.2238	0.348515	0.3006	0.642553	0.239	0.370517	0.0401	0.058803	0.5833	0.621086	0.01525	0.0848226
chr9_10L	17225580	17226530	1	17225539	17226539	17209881	17225789	-	Xelaev18043580m.g	Xelaev18043580m	Xelaev18043580m.g				R­M­				R¯M­					0.486957	0.0639722	-0.0278314	0.0751935	-1.77117	1.45452	3.17912	0.409199			0.00515	0.0465002	0.8107	0.944887	0.85595	0.8994	0.6192	0.862126	5e-05	0.000283118	5e-05	0.000111009	5e-05	0.00010487	0.00325	0.0284148
chr4L	53654926	53655610	0.571637	53655219	53656219	53648765	53655469	-	Xelaev18022677m.g	cox4i1	cox4i1.L	cytochrome c oxidase subunit IV isoform 1	953647	953647	R­M­									0.485796	0.00811538	0.615503	0.43095	-0.555356	0.254805	0.763845	0.190142			0.0004	0.00789469	0.9438	0.983216	0.00045	0.00276462	0.012	0.11077	5e-05	0.000283118	0.02115	0.0325889	5e-05	0.00010487	0.14625	0.365743
chr4S	67303253	67303836	1	67303230	67304230	67287100	67303480	-	Xelaev18025239m.g	dmbx1	dmbx1.S	diencephalon/mesencephalon homeobox 1	486745	486745	R­M­									0.485084	0.157408	-1.36498	-0.131998	-0.766759	-5.61386	-4.89425	-0.508121			0.00025	0.0055394	0.22665	0.606713	1	1	1	1	5e-05	0.000283118	5e-05	0.000111009	5e-05	0.00010487	1	1
chr1S	81082245	81083021	1	81082201	81083201	81079293	81082451	-	Xelaev18009693m.g	Xetrov90001378m	Xetrov90001378m.S				R­M­				R¯M­		R¯M¯			0.484517	0.0455516	2.62973	2.6991	-2.0617	-2.27919	-0.2636	-0.0638344			0.00025	0.0055394	0.69275	0.901218	5e-05	0.000452144	5e-05	0.00165315	5e-05	0.000283118	5e-05	0.000111009	0.0269	0.0395338	0.6301	0.815127
chr2L	84129325	84130264	1	84129265	84130265	84109577	84129515	-	Xelaev18012530m.g	oscp1	oscp1.L	organic solute carrier partner 1	992935	992935	R­M­									0.484515	0.106361	0.585438	0.160297	-0.00861091	0.276434	0.238681	0.430805			0.0006	0.0106538	0.40145	0.747901	5e-05	0.000452144	0.28475	0.627089	0.94765	0.965832	0.02885	0.0433386	0.05525	0.0763665	0.00135	0.0151298
chr4L	96502668	96503273	1	96502297	96503297	96503047	96511549	+	Xelaev18023356m.g	gtf2b	gtf2b.L	general transcription factor 2B	494447	494447	R­M­									0.484396	0.0936073	0.398214	0.266503	-0.795535	0.568246	1.31772	0.137516			0.0003	0.00640714	0.4829	0.796081	0.0075	0.0257086	0.07005	0.307146	5e-05	0.000283118	5e-05	0.000111009	5e-05	0.00010487	0.2729	0.52152
chr3S	25929828	25930768	1	25929777	25930777	25930527	25938051	+	Xelaev18020270m.g	ppia	ppia.S	peptidylprolyl isomerase A (cyclophilin A)	5777999	5777999	R­M­									0.484268	0.040557	0.499728	0.360546	-0.243877	0.216123	0.413511	0.145245			0.00155	0.020603	0.693	0.901218	0.0311	0.0771686	0.12085	0.412018	0.01925	0.0502158	0.0536	0.0758871	0.00025	0.000491525	0.32345	0.574219
chr3L	93922198	93922999	1	93922008	93923008	93922758	93928928	+	Xelaev18018228m.g	Xelaev18018228m	Xelaev18018228m.g				R­M­						R¯M¯			0.483759	0.0179102	0.195241	0.320751	0.0175609	-0.333134	-0.397961	-0.12073			0.00535	0.0476935	0.9193	0.977361	0.34595	0.470195	0.1433	0.448513	0.9213	0.948443	0.05655	0.0796902	0.0294	0.042979	0.52855	0.74799
chr2S	116724282	116724761	1	116723960	116724960	116668011	116724210	-	Xelaev18015780m.g	siah3	siah3.S	siah E3 ubiquitin protein ligase family member 3	6035789	6035789	R­M­					R¯M­				0.482742	0.168242	0.774526	0.528135	-0.432143	-3.31767	-2.9317	0.252252			0.0143	0.0890984	0.44565	0.774947	0.087	0.173185	0.2392	0.577506	0.04155	0.0942422	5e-05	0.000111009	5e-05	0.00010487	0.57815	0.783476
chr1S	96556711	96557590	1	96556604	96557604	96557354	96575496	+	Xelaev18010013m.g	acer2	acer2.S	alkaline ceramidase 2	1015551	1015551	R­M­						R­M¯			0.482046	0.329818	0.307328	-0.171252	-0.795781	0.360344	1.10969	0.484922			0.0277	0.133958	0.2208	0.599299	0.1786	0.296631	0.44075	0.75716	0.00335	0.0115255	0.08185	0.111793	0.00015	0.000301748	0.0164	0.0890277
chr4S	65170745	65171608	1	65170672	65171672	65171422	65175789	+	Xelaev18025210m.g	tmem53	tmem53.S	transmembrane protein 53	1018171	1018171	R­M­									0.481492	0.0909146	-0.0696089	0.246816	-0.0297777	0.83892	0.822796	0.338395			0.0256	0.127378	0.6867	0.899061	0.7441	0.8148	0.21515	0.548113	0.89215	0.930173	5e-05	0.000111009	0.0004	0.000768426	0.0659	0.223342
chr4S	98682793	98683587	1	98682742	98683742	98668633	98682992	-	Xelaev18025763m.g	gmppb	gmppb.S	GDP-mannose pyrophosphorylase B	922649	922649	R­M­						R­M¯			0.481404	-0.0145488	-0.375821	0.200939	-0.345628	0.887897	1.18768	-0.0137806			0.0088	0.0653481	0.9447	0.983273	0.06025	0.129761	0.26415	0.605837	0.0734	0.148977	5e-05	0.000111009	5e-05	0.00010487	0.92965	0.968188
chr4L	105658571	105659189	1	105658197	105659197	105658947	105661432	+	Xelaev18023497m.g	snu13	snu13.L	small nuclear ribonucleoprotein 13	963820	963820	R­M­				R¯M­					0.481388	0.353403	0.304456	0.244733	-0.717886	0.922634	1.59416	0.0661813			0.0007	0.0119639	0.0137	0.14358	0.03515	0.0850993	0.0974	0.367009	5e-05	0.000283118	5e-05	0.000111009	5e-05	0.00010487	0.60135	0.797458
Scaffold21	2025422	2026285	1	2025358	2026358	2026108	2089692	+	Xelaev18001160m.g	yjefn3	yjefn3.S	YjeF N-terminal domain containing 3	6044538	6044538	R­M­									0.48112	-0.252324	0.601594	0.247704	0.0127991	0.367844	0.308124	0.358705			0.00575	0.0500585	0.1619	0.523861	0.0009	0.00477461	0.16185	0.479235	0.9462	0.96484	0.0227	0.0347887	0.07155	0.0968734	0.0247	0.117112
chr8S	14213052	14213633	1	14213031	14214031	14199673	14213281	-	Xelaev18041232m.g	psmc6	psmc6.S	proteasome 26S subunit, ATPase 6	978098	978098	R­M­				R¯M­		R­M¯			0.481082	-0.0871675	-0.0735686	0.500905	-0.379785	0.269743	0.603665	0.132828			0.00025	0.0055394	0.45415	0.779419	0.60425	0.701551	0.0009	0.0179717	0.0007	0.00298043	0.01895	0.0294453	5e-05	0.00010487	0.2835	0.533704
chr1L	38472656	38473516	1	38472527	38473527	38473277	38475310	+	Xelaev18005387m.g	cldn24	cldn24.L				R­M­									0.479882	0.0749886	1.08484	-0.710393	1.30688	-6.90544	-8.25869	1.79767			0.0008	0.0131878	0.50235	0.809496	1	1	1	1	5e-05	0.000283118	0.00265	0.00468193	0.00265	0.00456688	1	1
chr1L	181534594	181535414	1	181534420	181535420	181535170	181543940	+	Xelaev18008085m.g	cetn3	cetn3.L	centrin 3	1001053	1001053	R­M­									0.479207	-0.156171	0.512598	0.17294	-0.758513	0.217099	0.929296	0.345867			0.0045	0.0425667	0.4435	0.772806	0.004	0.0156312	0.3272	0.667944	0.00015	0.000775368	0.1719	0.215772	5e-05	0.00010487	0.03145	0.137679
chr4S	45170777	45171710	1	45170718	45171718	45165208	45170968	-	Xelaev18024953m.g	Xelaev18024953m	Xelaev18024953m.g				R­M­									0.479177	-0.104347	-0.275118	0.261633	-0.727261	0.682035	1.36282	0.150898			0.0003	0.00640714	0.39755	0.745482	0.08485	0.169762	0.07515	0.319393	5e-05	0.000283118	5e-05	0.000111009	5e-05	0.00010487	0.2159	0.458245
chr3L	44330772	44331739	1	44330750	44331750	44331500	44344200	+	Xelaev18017419m.g	tmpo	tmpo.L	thymopoietin	488987	488987	R­M­									0.479049	-0.0619307	0.112705	0.0204818	-0.643454	-0.0135217	0.583695	0.0983557			0.0004	0.00789469	0.61875	0.868466	0.40745	0.528417	0.89345	0.971174	5e-05	0.000283118	0.9118	0.924839	5e-05	0.00010487	0.43765	0.678759
chr6S	31250925	31251795	1	31250892	31251892	31245953	31251142	-	Xelaev18033036m.g	sp8	sp8.S	Sp8 transcription factor	1216188	1216188	R­M­				R¯M­		R¯M¯			0.479017	0.225215	0.314933	1.6975	-1.41675	-5.19836	-3.82692	-0.322407			0.01115	0.0761873	0.38525	0.738923	1	1	1	1	5e-05	0.000283118	0.00265	0.00468193	0.00285	0.00488474	1	1
chr7L	120008092	120009076	1	120008078	120009078	119996748	120008328	-	Xelaev18036397m.g	rcc2	rcc2.L	regulator of chromosome condensation 2	996296	996296	R­M­									0.478868	-0.134846	-0.183931	0.560748	-1.1752	-0.427888	0.701333	-0.264519			0.0003	0.00640714	0.32035	0.692286	0.24295	0.369023	0.0006	0.0132735	5e-05	0.000283118	0.0006	0.00118038	5e-05	0.00010487	0.0528	0.192286
chr5L	124138110	124138989	1	124138104	124139104	124114327	124138354	-	Xelaev18027820m.g	sept2	sept2.L				R­M­						R­M¯			0.478748	0.0159401	-0.655182	0.355436	-0.749162	1.32281	2.02616	-0.379247			0.0004	0.00789469	0.90455	0.974151	0.0002	0.00143854	0.0172	0.139508	5e-05	0.000283118	5e-05	0.000111009	5e-05	0.00010487	0.00305	0.0272228
chr1S	70911267	70912007	1	70911019	70912019	70911769	70937712	+	Xelaev18009536m.g	mrpl1	mrpl1.S	mitochondrial ribosomal protein L1	952987	952987	R­M­									0.477977	0.114867	0.306482	0.123993	-0.33041	0.406785	0.690863	0.188319			0.0006	0.0106538	0.4047	0.749684	0.03655	0.0877007	0.41925	0.74081	0.0167	0.0446288	0.0018	0.00330911	5e-05	0.00010487	0.16025	0.386128
chr9_10L	3883691	3884615	1	3883655	3884655	3864660	3883905	-	Xelaev18043244m.g	sdc4	sdc4.L	syndecan 4	5727115	5727115	R­M­									0.474857	-0.138512	-0.438175	-0.0113264	-0.750957	1.74304	2.4463	0.149674			0.0019	0.0235244	0.43765	0.769227	0.0127	0.0385505	0.93335	0.981419	5e-05	0.000283118	5e-05	0.000111009	5e-05	0.00010487	0.24015	0.4848
chr3S	93960468	93961423	1	93960453	93961453	93947594	93960703	-	Xelaev18021275m.g	tmpo	tmpo.S	thymopoietin	488987	488987	R­M­									0.474791	0.0325454	0.308747	0.36613	-0.893654	0.0425113	0.88921	-0.0518272			0.0016	0.0210952	0.8536	0.957605	0.0581	0.126179	0.03145	0.197938	5e-05	0.000283118	0.75415	0.787991	5e-05	0.00010487	0.726	0.871812
chr8S	41374929	41375788	1	41374812	41375812	41346493	41375062	-	Xelaev18041838m.g	lhx2	lhx2.S	LIM homeobox 2	490330	490330	R­M­				R¯M­	R­M­				0.473423	-0.0807307	-0.795359	-0.240611	-0.762569	0.595294	1.31196	0.0147674			0.00135	0.0188399	0.6005	0.859765	0.00015	0.00114232	0.13105	0.430473	5e-05	0.000283118	5e-05	0.000111009	5e-05	0.00010487	0.91595	0.962577
chr3S	114124085	114125057	1	114124067	114125067	114112972	114124317	-	Xelaev18021534m.g	hnrnpab	hnrnpab.S	heterogeneous nuclear ribonucleoprotein A/B	6042554	6042554	R­M­									0.473286	0.129947	0.833757	0.273988	-0.776029	-0.411781	0.318454	0.565867			0.0002	0.00464518	0.2455	0.627085	5e-05	0.000452144	0.06435	0.292497	5e-05	0.000283118	0.0004	0.000804974	0.004	0.00670741	5e-05	0.00107562
chr2L	56976136	56976226	1	56975976	56976976	56956394	56976226	-	Xelaev18012057m.g	nkain1	nkain1.L	Sodium/potassium transporting ATPase interacting 1cting 1	946557	946557	R­M­				R¯M­	R¯M­				0.472976	-0.102847	0.8662	1.48213	-1.61463	-2.23098	-0.662261	-0.610338			0.0017	0.0218273	0.60815	0.864575	0.0002	0.00143854	5e-05	0.00165315	5e-05	0.000283118	5e-05	0.000111009	0.00245	0.00427057	0.0144	0.0815472
chr1L	152387496	152388262	1	152387276	152388276	152388026	152394334	+	Xelaev18007598m.g	snrpd3	snrpd3.L	small nuclear ribonucleoprotein D3 polypeptide	1014501	1014501	R­M­				R¯M­		R­M¯			0.472405	-0.0271945	0.808475	0.628767	-0.992674	0.24865	1.19504	0.185024			0.00125	0.0179054	0.87235	0.963946	5e-05	0.000452144	0.0001	0.00311026	5e-05	0.000283118	0.0601	0.0842712	5e-05	0.00010487	0.1829	0.417298
chr5S	114558971	114559827	1	114558933	114559933	114559683	114575369	+	Xelaev18030034m.g	acp1	acp1.S	acid phosphatase 1, soluble	973003	973003	R­M¯					R­M¯	R­M¯			0.471936	-0.171024	0.306931	0.266171	0.0338954	0.673522	0.593953	0.668309			0.00095	0.014878	0.19295	0.565364	0.06355	0.135241	0.07235	0.313103	0.794	0.863836	5e-05	0.000111009	5e-05	0.00010487	5e-05	0.00107562
chr4L	75835321	75835862	1	75834921	75835921	75835671	75848280	+	Xelaev18023014m.g	psma4	psma4.L	proteasome subunit alpha 4	5837208	5837208	R­M­		R­M­				R­M¯			0.470973	-0.233924	0.767794	0.615061	-0.175584	0.637693	0.767174	0.157637			0.0002	0.00464518	0.0473	0.287963	5e-05	0.000452144	5e-05	0.00165315	0.1315	0.235241	5e-05	0.000111009	5e-05	0.00010487	0.20555	0.446333
chr9_10S	63989607	63990593	1	63989601	63990601	63990351	64034686	+	Xelaev18047233m.g	ube2e3	ube2e3.S	ubiquitin conjugating enzyme E2 E3	980956	980956	R­M­									0.470155	0.132332	-0.602376	-0.108177	-0.636333	-0.429476	0.16048	0.128631			0.00035	0.00712406	0.27645	0.658062	0.001	0.0051799	0.4772	0.779809	5e-05	0.000283118	0.0005	0.00099305	0.18975	0.231529	0.32675	0.577422
chr9_10L	8085019	8085837	1	8084892	8085892	8085642	8102207	+	Xelaev18043393m.g	gdap1l1	gdap1l1.L	ganglioside induced differentiation associated protein 1-like 1	950542	950542	R­M­					R¯M­				0.468753	0.0613771	0.575415	0.91521	-0.540731	-1.84796	-1.35334	0.225056			0.0004	0.00789469	0.6064	0.863495	0.00185	0.00849595	5e-05	0.00165315	5e-05	0.000283118	5e-05	0.000111009	5e-05	0.00010487	0.1352	0.347972
chr5S	3481533	3482003	1	3481517	3482517	3466011	3481767	-	Xelaev18028513m.g	snrpb2	snrpb2.S	small nuclear ribonucleoprotein polypeptide B	1010456	1010456	R­M­									0.467058	-0.230273	-0.455856	0.302416	-0.526951	0.0538332	0.534256	-0.0840303			0.0015	0.0201339	0.1467	0.504578	0.0192	0.05319	0.06865	0.303791	0.0007	0.00298043	0.69235	0.732008	0.00055	0.00104167	0.56745	0.77609
chr7L	86905124	86906026	1	86905052	86906052	86905802	86910186	+	Xelaev18035649m.g	aurkaip1	aurkaip1.L	aurora kinase A interacting protein 1	6457488	6457488	R­M­									0.466667	0.00733352	-0.223672	0.337973	-0.537999	0.375231	0.867152	0.149181			0.0022	0.025954	0.96075	0.987546	0.1794	0.297469	0.03195	0.200207	0.0007	0.00298043	0.0058	0.00976041	5e-05	0.00010487	0.2921	0.542689
chr2S	119212679	119213649	1	119212672	119213672	119207322	119212922	-	Xelaev18015837m.g	tuba4a	tuba4a.S	tubulin alpha 4a	490054	490054	R­M­									0.465918	-0.0183634	0.557463	0.653973	-0.180252	-1.14887	-1.01432	-0.090687			0.0059	0.0508538	0.8588	0.959464	0.00765	0.0260782	0.00165	0.0284675	0.0898	0.174481	5e-05	0.000111009	5e-05	0.00010487	0.49455	0.723715
chr1S	128526111	128527055	1	128526075	128527075	128526825	128533789	+	Xelaev18010558m.g	pgam5	pgam5.S	PGAM family member 5, serine/threonine protein phosphatase, mitochondrial	948919	948919	R­M­									0.463059	-0.37133	0.0726556	0.52198	-0.551888	0.163765	0.670185	-0.442481			0.00465	0.0436208	0.06355	0.334275	0.6862	0.769705	0.0091	0.0929666	0.0032	0.0110833	0.30315	0.354074	0.0004	0.000768426	0.0154	0.0854347
chr7L	97478440	97478981	1	97478251	97479251	97479001	97498932	+	Xelaev18035838m.g	ube2m	ube2m.L	ubiquitin conjugating enzyme E2M	1005524	1005524	R­M­									0.462503	0.156522	-0.30959	0.0611265	-0.143951	0.163978	0.261958	0.149716			0.0198	0.109284	0.44075	0.771618	0.19195	0.312528	0.77405	0.932641	0.4768	0.612972	0.3919	0.445269	0.2013	0.243588	0.4408	0.681483
chr2L	33032112	33033103	1	33032110	33033110	32999270	33032360	-	Xelaev18011695m.g	traf4	traf4.L	TNF receptor associated factor 4	990353	990353	R­M­									0.46239	-0.283354	-0.295654	-0.127223	-0.731101	1.17025	1.85548	-0.162602			0.00135	0.0188399	0.08	0.373902	0.0436	0.101018	0.39695	0.724933	5e-05	0.000283118	5e-05	0.000111009	5e-05	0.00010487	0.20115	0.440773
chr7L	14550730	14551729	1	14550730	14551730	14551480	14613757	+	Xelaev18034539m.g	cpxm2	cpxm2.L	carboxypeptidase X (M14 family), member 2	990651	990651	R­M­									0.462317	-0.00804894	-1.24106	-0.541864	0.373595	3.4783	3.05735	-0.18002			0.02695	0.131357	0.96635	0.988838	0.1265	0.229517	0.00045	0.0106551	0.06975	0.142945	5e-05	0.000111009	5e-05	0.00010487	0.15055	0.372276
chr4S	6621132	6622030	1	6621093	6622093	6621843	6646244	+	Xelaev18024334m.g	fads2	fads2.S	fatty acid desaturase 2	1010229	1010229	R­M­				R¯M­					0.461942	-0.0267485	1.11164	1.92368	-0.330937	-0.780688	-0.49521	-0.295744			0.0005	0.00932366	0.80225	0.941793	5e-05	0.000452144	5e-05	0.00165315	0.0013	0.00508554	5e-05	0.000111009	5e-05	0.00010487	0.0212	0.106245
chr5S	97155175	97156064	1	97155077	97156077	97155827	97163144	+	Xelaev18029769m.g	ssr3	ssr3.S	signal sequence receptor, gamma (translocon-associated protein gamma)	964602	964602	R­M­									0.461741	0.0641321	-0.338032	0.434895	-0.430012	0.955889	1.33965	-0.0875431			0.00095	0.014878	0.62735	0.870948	0.0435	0.100846	0.0049	0.0616216	0.001	0.00405151	5e-05	0.000111009	5e-05	0.00010487	0.4841	0.715237
chr2S	56380749	56381705	1	56380749	56381749	56339434	56380999	-	Xelaev18014898m.g	foxp4	foxp4.S	forkhead box P4	982691	982691	R­M­				R¯M­		R­M¯			0.461465	-0.300924	-0.23655	-0.13606	-1.7214	0.0315918	1.7061	-0.094116			0.00085	0.0137678	0.0998	0.417033	0.1114	0.208875	0.3881	0.71785	5e-05	0.000283118	0.80265	0.830608	5e-05	0.00010487	0.48365	0.714952
chr4L	110192580	110193552	1	110192575	110193575	110193325	110245643	+	Xelaev18023584m.g	imp3	imp3.L	IMP3, U3 small nucleolar ribonucleoprotein	5867623	5867623	R­M­						R­M¯			0.460838	-0.218918	0.546501	0.745063	0.072447	1.36423	1.24561	-0.193174			0.0206	0.111779	0.295	0.673448	0.00125	0.0062044	5e-05	0.00165315	0.7228	0.813273	5e-05	0.000111009	5e-05	0.00010487	0.2272	0.470376
chr6S	111654684	111655604	1	111654644	111655644	111655394	111711610	+	Xelaev18033946m.g	emc2	emc2.S	ER membrane protein complex subunit 2	484486	484486	R­M­						R­M¯			0.460249	0.135273	-0.500514	0.11641	-0.113	0.196812	0.263435	0.0931748			0.00035	0.00712406	0.2216	0.600335	0.0055	0.020123	0.43065	0.7494	0.30825	0.447513	0.07585	0.104353	0.01825	0.0275805	0.4534	0.69176
chr9_10L	77745999	77746879	1	77745972	77746972	77732496	77746222	-	Xelaev18044907m.g	bzw1	bzw1.L	basic leucine zipper and W2 domains 1	5740553	5740553	R­M­									0.459847	-0.119551	0.0753556	0.207238	-0.777467	0.0671263	0.798259	0.46113			0.00015	0.00368804	0.2914	0.670918	0.71855	0.795511	0.2011	0.532202	5e-05	0.000283118	0.53975	0.590091	5e-05	0.00010487	0.0006	0.0082434
chr4S	67780204	67780955	1	67779970	67780970	67780720	67794149	+	Xelaev18025251m.g	cmpk1	cmpk1.S	cytidine monophosphate (UMP-CMP) kinase 1, cytosolic	980039	980039	R­M­						R­M¯			0.45875	-0.110441	-0.409544	0.542315	-0.0558805	0.763592	0.773545	-0.318647			0.0003	0.00640714	0.3216	0.692748	0.01735	0.0491867	0.0005	0.0115093	0.6162	0.73167	5e-05	0.000111009	5e-05	0.00010487	0.0104	0.0651177
chr9_10L	89213784	89214750	1	89213781	89214781	89184678	89214031	-	Xelaev18045144m.g	litaf	litaf.L	lipopolysaccharide-induced TNF factor	1017029	1017029	R­M­									0.45824	0.275204	-0.454043	0.0394112	-0.0458011	1.17368	1.17334	0.0219696			0.0084	0.0633911	0.11985	0.457285	0.0195	0.0538675	0.81215	0.944723	0.7908	0.861671	5e-05	0.000111009	5e-05	0.00010487	0.88245	0.946633
chr7L	56509117	56509974	1	56508976	56509976	56509726	56534888	+	Xelaev18035144m.g	mapk8	mapk8.L	mitogen-activated protein kinase 8	1217555	1217555	R­M­									0.458098	-0.0277676	-0.161943	0.515302	-0.272897	-0.425041	-0.198276	0.0235608			0.00045	0.00864538	0.78865	0.937029	0.2754	0.401137	0.0007	0.0148938	0.0082	0.0245841	0.0001	0.000214711	0.05915	0.0813078	0.84385	0.928465
chr4L	90267287	90268267	1	90267273	90268273	90268023	90274751	+	Xelaev18023257m.g	arpc5	arpc5.L	actin related protein 2/3 complex subunit 5	494088	494088	R­M­									0.457808	-0.140652	0.316714	0.534866	-1.26066	0.964631	2.1795	-0.212425			0.00115	0.0169682	0.3544	0.717326	0.0262	0.0675672	0.00055	0.0123375	5e-05	0.000283118	5e-05	0.000111009	5e-05	0.00010487	0.0923	0.276264
chr4L	97842110	97842964	1	97841972	97842972	97842722	97872668	+	Xelaev18023377m.g	tada1	tada1.L	transcriptional adaptor 1	951718	951718	R­M­				R¯M­		R­M¯			0.457794	0.171207	0.446027	0.248235	-0.583021	-0.22238	0.314658	0.204273			0.0019	0.0235244	0.2828	0.663668	0.0087	0.0288656	0.1456	0.45239	0.0003	0.00143087	0.1234	0.162395	0.0445	0.0627656	0.1832	0.417605
chr7S	35826793	35827755	1	35826777	35827777	35806592	35827027	-	Xelaev18037185m.g	pgd	pgd.S	phosphogluconate dehydrogenase	993356	993356	R­M­									0.45769	-0.0289394	-0.270087	0.157309	0.270475	2.40186	2.08468	0.144072			0.0015	0.0201339	0.8201	0.948035	0.09675	0.187973	0.28455	0.62703	0.0371	0.0858638	5e-05	0.000111009	5e-05	0.00010487	0.2376	0.481752
chr2S	140942319	140943232	1	140942311	140943311	140934629	140942561	-	Xelaev18016234m.g	sap18	sap18.S	Sin3A associated protein 18kDa	481688	481688	R­M­									0.457667	0.430827	0.353003	0.475868	-1.04337	-0.078362	0.918162	-0.11659			0.01325	0.0847277	0.0634	0.333903	0.0906	0.178925	0.032	0.200382	5e-05	0.000283118	0.67445	0.715406	0.00025	0.000491525	0.557	0.768873
chr9_10L	43687060	43687614	1	43687029	43688029	43675813	43687279	-	Xelaev18044260m.g	psmd12	psmd12.L	proteasome 26S subunit, non-ATPase 12	970351	970351	R­M­									0.45701	0.109896	-0.0148561	0.465855	-0.176436	0.0693118	0.199676	0.0927131			0.00055	0.010012	0.3155	0.689347	0.9199	0.944154	0.00255	0.0390327	0.1139	0.210149	0.53565	0.586221	0.0726	0.0982049	0.4528	0.691376
chr4L	62419029	62419869	1	62419018	62420018	62416270	62419268	-	Xelaev18022787m.g	uqcrfs1	uqcrfs1.L	ubiquinol-cytochrome c reductase, Rieske iron-sulfur polypeptide 1	5746218	5746218	R­M­				R¯M­		R­M¯			0.456709	0.124809	0.177793	0.148155	-0.630308	0.36079	0.944858	0.0358151			0.0005	0.00932366	0.2778	0.659351	0.18405	0.303129	0.32205	0.663339	5e-05	0.000283118	0.00145	0.00269887	5e-05	0.00010487	0.7633	0.891244
Scaffold104	202538	203475	1	202477	203477	120562	202727	-	Xelaev18000039m.g	igf2bp3	igf2bp3.S	insulin like growth factor 2 mRNA binding protein 3	483017	483017	R­M­									0.456598	0.120566	0.353032	0.585706	-1.71104	-1.30838	0.356141	-0.227254			0.0012	0.0174584	0.46535	0.786186	0.03755	0.0895866	0.0015	0.0265513	5e-05	0.000283118	5e-05	0.000111009	0.02985	0.0435893	0.16195	0.388306
chr5S	2825678	2826666	1	2825678	2826678	2826428	2837320	+	Xelaev18028507m.g	etaa1	etaa1.S	ETAA1, ATR kinase activator	970718	970718	R­M­									0.455819	-0.199738	-0.868305	-0.172856	-0.037132	0.57408	0.565314	0.000408405			0.0091	0.0669642	0.27435	0.656359	0.00075	0.00414702	0.36515	0.698959	0.8353	0.891612	0.00075	0.00145456	0.0008	0.0014873	0.99305	0.995263
chr3S	12573891	12574734	1	12573749	12574749	12574499	12586919	+	Xelaev18019995m.g	Xelaev18019995m	Xelaev18019995m.g				R­M­				R¯M­		R­M¯			0.455649	0.0152378	0.207931	0.299164	-0.343971	0.185023	0.482949	-0.0850143			0.00035	0.00712406	0.8842	0.967948	0.11945	0.220191	0.04295	0.234263	0.0014	0.00541721	0.08235	0.112413	5e-05	0.00010487	0.4752	0.708682
chr6L	642899	643211	1	642455	643455	643205	655339	+	Xelaev18030378m.g	znf268	znf268.L	zinc finger protein 268	5762461	5762461	R­M­									0.45515	0.025504	-0.13183	0.442839	-0.278854	-1.10854	-0.875619	-0.0133462			0.00065	0.01131	0.83685	0.952918	0.44625	0.564687	0.0102	0.0995796	0.0236	0.0593707	5e-05	0.000111009	5e-05	0.00010487	0.9275	0.967169
chr6L	128535757	128536236	1	128535273	128536273	128536023	128541736	+	Xelaev18032191m.g	loc733876	loc733876.L				R­M­									0.454996	-0.0107867	-0.281996	0.13001	-0.30345	-0.140441	0.11675	0.126912			0.0108	0.0745991	0.9579	0.986674	0.21505	0.338904	0.53685	0.817533	0.10555	0.197945	0.4361	0.489695	0.54885	0.588629	0.5047	0.731291
Scaffold944	1945	2747	1	1901	2901	2651	3307	+	Xelaev18004681m.g	Xelaev18004681m	Xelaev18004681m.g				R­M­						R­M¯			0.454091	0.371081	0.442725	-0.0155799	0.190934	0.83533	0.598124	0.464693			0.00145	0.019676	0.0003	0.0107452	0.0524	0.116544	0.947	0.983863	0.067	0.138429	5e-05	0.000111009	5e-05	0.00010487	0.0111	0.0681798
chr5L	67241834	67242706	1	67241824	67242824	67227333	67242074	-	Xelaev18027026m.g	hsf2.2	hsf2.2.L	heat shock factor 2, gene 2	5919608	5919608	R­M­				R¯M­					0.454044	0.131887	-0.0607083	0.436765	-0.683674	-0.850997	-0.21413	0.196463			0.0018	0.0227188	0.45905	0.78208	0.8128	0.866694	0.00935	0.0945293	0.0003	0.00143087	5e-05	0.000111009	0.1971	0.239576	0.19975	0.43902
chr5L	154487036	154487966	1	154486994	154487994	154487744	154536804	+	Xelaev18028284m.g	ephx2	ephx2.L	epoxide hydrolase 2, cytoplasmic	947543	947543	R­M­				R¯M­	R­M­				0.453069	0.187375	-0.901331	0.150161	-0.571211	0.600902	1.12552	-0.602692			0.00215	0.0255262	0.21975	0.59813	0.18765	0.307532	0.3782	0.709746	0.0002	0.00100179	5e-05	0.000111009	5e-05	0.00010487	0.0001	0.00193821
chr9_10L	43757952	43758865	1	43757887	43758887	43758637	43773548	+	Xelaev18044264m.g	nol11	nol11.L	nucleolar protein 11	6460562	6460562	R­M­				R¯M­		R­M¯			0.452838	-0.139604	-0.76037	0.20849	-0.417643	0.445354	0.816934	-0.426108			0.00265	0.029434	0.3926	0.743215	0.0004	0.00251421	0.22505	0.560457	0.00755	0.0228986	0.0017	0.00313412	5e-05	0.00010487	0.00455	0.0362254
chr4L	87210792	87211563	1	87210786	87211786	87206455	87211036	-	Xelaev18023192m.g	magoh	magoh.L	mago homolog, exon junction complex core component	493539	493539	R­M­		R­M­				R­M¯			0.452568	-0.0453878	0.562764	0.250067	-0.917632	0.387508	1.25884	0.318144			0.00165	0.0215577	0.78445	0.935569	0.0005	0.00301396	0.1022	0.376717	5e-05	0.000283118	0.0035	0.00608099	5e-05	0.00010487	0.0194	0.100038
chr9_10S	29789560	29790397	1	29789532	29790532	29790282	29803987	+	Xelaev18046612m.g	ahcy	ahcy.S	adenosylhomocysteinase	950016	950016	R­M­									0.452425	0.200907	-0.1564	0.969257	-1.32202	0.576148	1.85213	-0.48673			0.00045	0.00864538	0.1034	0.424057	0.29215	0.417796	5e-05	0.00165315	5e-05	0.000283118	5e-05	0.000111009	5e-05	0.00010487	0.00015	0.00270545
chr3L	96899408	96899776	1	96898783	96899783	96899533	96914667	+	Xelaev18018286m.g	stard5	stard5.L	StAR related lipid transfer domain containing 5	5936678	5936678	R­M­									0.451965	-0.358152	-0.279196	-0.000405344	0.356846	-0.169112	-0.571651	-0.273352			0.0006	0.0106538	0.00165	0.0368354	0.0539	0.119237	0.99705	0.997489	0.0015	0.00574676	0.14255	0.184766	5e-05	0.00010487	0.0357	0.149547
chr2L	180282714	180283697	1	180282712	180283712	180230368	180282962	-	Xelaev18014088m.g	capn5	capn5.L	calpain 5	947202	947202	R­M­				R¯M­		R­M¯			0.450692	0.204766	0.218123	0.497469	-0.642654	0.586433	1.18331	-0.272944			0.0029	0.0313801	0.1922	0.564244	0.1393	0.246784	0.00225	0.0358489	0.0001	0.000537255	5e-05	0.000111009	5e-05	0.00010487	0.0536	0.194435
chr1L	110486308	110487150	1	110486290	110487290	110480941	110486540	-	Xelaev18006612m.g	loc100491278-like	loc100491278-like.L				R­M­									0.448588	0.151904	0.649469	0.522955	-0.815736	0.114982	0.885458	0.132237			0.01535	0.0928604	0.49215	0.803136	0.001	0.0051799	0.00875	0.090785	0.00035	0.00164434	0.5232	0.574291	0.0002	0.000397322	0.4704	0.70489
chr7L	121236509	121237108	1	121236503	121237503	121211526	121236753	-	Xelaev18036416m.g	akr7a2	akr7a2.L	aldo-keto reductase family 7, member A2	996152	996152	R­M­									0.447853	0.116817	-0.3004	0.0226375	0.00925865	1.39409	1.33853	0.186505			0.0119	0.079577	0.5071	0.812082	0.0889	0.176207	0.88785	0.969468	0.9642	0.97553	5e-05	0.000111009	5e-05	0.00010487	0.18305	0.417537
chr7L	39428194	39429167	1	39428192	39429192	39400319	39428442	-	Xelaev18034881m.g	nolc1	nolc1.L	nucleolar and coiled-body phosphoprotein 1	6454591	6454591	R­M­									0.447759	0.0511438	-0.15398	0.712426	-0.652221	-0.108515	0.497244	-0.37242			0.001	0.0154288	0.71765	0.910836	0.34235	0.46642	5e-05	0.00165315	5e-05	0.000283118	0.40125	0.454834	0.00025	0.000491525	0.0109	0.0672635
chr3L	107208285	107209087	1	107208145	107209145	107208895	107233612	+	Xelaev18018422m.g	ankdd1a	ankdd1a.L	ankyrin repeat and death domain containing 1A	6045404	6045404	R­M­									0.447564	-0.29663	0.356539	0.573873	-0.422873	-1.2076	-0.830669	-0.211611			0.00245	0.0279894	0.04295	0.273352	0.06065	0.130416	0.00525	0.0644194	0.00255	0.00912218	5e-05	0.000111009	5e-05	0.00010487	0.23995	0.484537
chr9_10L	57108654	57109256	1	57108269	57109269	57085429	57108519	-	Xelaev18044554m.g	orc4	orc4.L	origin recognition complex subunit 4	1012479	1012479	R­M­									0.447384	0.0998774	-0.288305	0.239889	-0.494052	-0.0563306	0.392003	0.1769			0.01315	0.0844203	0.6178	0.868183	0.2006	0.322253	0.2363	0.573805	0.01265	0.0352799	0.75055	0.784901	0.0511	0.0710094	0.3372	0.587595
chr9_10S	94968171	94969076	1	94968110	94969110	94968860	94979178	+	Xelaev18047720m.g	ndufab1	ndufab1.S	NADH:ubiquinone oxidoreductase subunit AB1	971070	971070	R­M­						R­M¯			0.447248	0.21241	-0.229904	0.213782	-0.6233	0.041324	0.61858	0.0921707			0.0019	0.0235244	0.15335	0.513827	0.1795	0.297617	0.1793	0.503943	5e-05	0.000283118	0.76005	0.793391	5e-05	0.00010487	0.51105	0.735089
chr7L	106240890	106241832	1	106240843	106241843	106241593	106253464	+	Xelaev18036061m.g	Xelaev18036061m	Xelaev18036061m.g				R­M­									0.447045	0.0736124	-0.0224745	0.489594	-0.87791	-0.316432	0.515052	0.104572			0.0006	0.0106538	0.49465	0.804798	0.8773	0.914926	0.0015	0.0265513	5e-05	0.000283118	0.0027	0.00476366	5e-05	0.00010487	0.3758	0.625523
chr4L	14945481	14946254	1	14945468	14946468	14933098	14945718	-	Xelaev18021984m.g	Xelaev18021984m	Xelaev18021984m.g				R­M¯				R¯M¯					0.446828	-0.0492734	0.0712299	0.126023	-0.812439	0.0528371	0.819622	-0.0486986			0.00045	0.00864538	0.66895	0.890527	0.5851	0.686172	0.3926	0.721287	5e-05	0.000283118	0.62805	0.672791	5e-05	0.00010487	0.68665	0.849316
chr6S	88873765	88874729	1	88873732	88874732	88874482	88892444	+	Xelaev18033685m.g	rnf125	rnf125.S	ring finger protein 125, E3 ubiquitin protein ligase	6048592	6048592	R­M­				R¯M­		R­M¯			0.446823	0.0882143	-1.13394	0.147876	-1.21811	-0.43979	0.731472	-0.577444			0.0233	0.120163	0.75	0.923659	0.00265	0.0113144	0.60505	0.855464	5e-05	0.000283118	0.0358	0.0529748	0.00755	0.0121277	0.02045	0.103701
chr8L	65640560	65641401	1	65640483	65641483	65641233	65643447	+	Xelaev18039565m.g	fam181a	fam181a.L	family with sequence similarity 181 member A	5787237	5787237	R­M­									0.446626	-0.290347	-0.197283	-1.70479	-1.14141	-8.03396	-6.94008	1.51867			0.00225	0.0263764	0.1258	0.468442	1	1	1	1	5e-05	0.000283118	0.1853	0.230684	0.23875	0.279799	1	1
chr5S	1689387	1689909	1	1689381	1690381	1683497	1689631	-	Xelaev18028492m.g	sys1	sys1.S	Sys1 golgi trafficking protein	5820722	5820722	R­M­						R­M¯			0.446345	0.160992	-0.319422	0.150323	-0.0222337	1.10959	1.08596	0.0742272			0.0083	0.0629102	0.33295	0.700918	0.075	0.153984	0.3502	0.686876	0.8902	0.928949	5e-05	0.000111009	5e-05	0.00010487	0.60265	0.798116
chr2S	131598171	131599122	1	131598164	131599164	131598914	131602502	+	Xelaev18016097m.g	cox14	cox14.S	COX14, cytochrome c oxidase assembly factor	12565276	12565276	R­M­						R­M¯			0.446174	-0.216903	0.344816	0.0739799	0.21486	0.916221	0.654362	0.276276			0.0129	0.0834123	0.21525	0.592801	0.03805	0.0905731	0.66085	0.883521	0.2229	0.351788	5e-05	0.000111009	5e-05	0.00010487	0.0676	0.226698
chr8L	116895541	116896165	1	116895518	116896518	116890015	116895768	-	Xelaev18040786m.g	ufc1	ufc1.L	ubiquitin-fold modifier conjugating enzyme 1	1010018	1010018	R­M­									0.445796	0.23812	-0.240809	0.464015	-0.135945	0.885429	0.975773	0.0409138			0.03215	0.147239	0.25805	0.639484	0.24365	0.36977	0.0172	0.139508	0.515	0.646313	5e-05	0.000111009	5e-05	0.00010487	0.81865	0.917223
chr1L	162087510	162088422	1	162087507	162088507	162082311	162087757	-	Xelaev18007789m.g	arl6ip4	arl6ip4.L	ADP ribosylation factor like GTPase 6 interacting protein 4	493864	493864	R­M­									0.445568	-0.0993246	0.410822	0.177857	-0.176388	0.42517	0.556141	0.238591			0.0053	0.0473614	0.53585	0.827252	0.01075	0.0339848	0.2765	0.619575	0.2657	0.400251	0.0032	0.00558594	0.0007	0.00131096	0.1057	0.299492
chr7L	37878131	37879004	1	37878041	37879041	37870980	37878291	-	Xelaev18034866m.g	ndufb8	ndufb8.L	NADH:ubiquinone oxidoreductase subunit B8	962917	962917	R­M­									0.444772	-0.129368	-0.29631	0.20066	-0.269733	0.604229	0.827923	0.144032			0.0017	0.0218273	0.3237	0.694168	0.0732	0.150972	0.18155	0.506924	0.0388	0.0890396	5e-05	0.000111009	5e-05	0.00010487	0.26755	0.515014
chr5L	84404090	84405034	1	84404085	84405085	84404835	84456243	+	Xelaev18027257m.g	mms22l	mms22l.L	MMS22 like, DNA repair protein	5932292	5932292	R­M­									0.444609	-0.279931	-0.478194	0.0207275	-0.526746	-0.359086	0.122474	-0.0427442			0.03205	0.14691	1	1	0.1049	0.199506	0.9428	0.983226	0.0229	0.0579361	0.09845	0.132258	0.61305	0.64981	0.8562	0.934837
chr3L	130368009	130368923	1	130367976	130368976	130356687	130368226	-	Xelaev18018996m.g	eif3g	eif3g.L	eukaryotic translation initiation factor 3 subunit G	6070197	6070197	R­M­									0.444234	0.183276	0.906009	0.348975	-0.577857	0.343359	0.874805	0.56279			0.00085	0.0137678	0.13125	0.478783	5e-05	0.000452144	0.0193	0.149219	5e-05	0.000283118	0.0028	0.00492467	5e-05	0.00010487	0.00015	0.00270545
chr6S	48818906	48819456	1	48818645	48819645	48815584	48818895	-	Xelaev18033245m.g	mrpl32	mrpl32.S	mitochondrial ribosomal protein L32	5732411	5732411	R­M­						R­M¯			0.443833	0.177736	-0.0338416	0.534307	-0.396885	0.297627	0.648382	0.171112			0.02135	0.114416	0.3903	0.741823	0.8719	0.910795	0.00715	0.0791199	0.04995	0.109232	0.09785	0.131549	0.002	0.00353101	0.34655	0.597198
chr9_10S	93141541	93142394	1	93141409	93142409	93142159	93215544	+	Xelaev18047672m.g	ntn3	ntn3.S	netrin 3	960263	960263	R­M¯									0.443606	0.0380835	-1.38794	-0.373397	-0.62565	-1.71176	-1.13194	-0.474018			0.0012	0.0174584	0.75675	0.926606	5e-05	0.000452144	0.0793	0.329635	5e-05	0.000283118	5e-05	0.000111009	5e-05	0.00010487	0.0064	0.0460833
chr4S	42715385	42715898	1	42715078	42716078	42715828	42735972	+	Xelaev18024930m.g	cotl1	cotl1.S	coactosin-like F-actin binding protein 1	943480	943480	R­M­				R¯M­	R­M­				0.44305	0.194443	-0.209605	0.124599	-0.255396	1.42034	1.63021	0.2158			0.0011	0.0164924	0.11835	0.454355	0.17045	0.286842	0.4004	0.727326	0.0379	0.0873853	5e-05	0.000111009	5e-05	0.00010487	0.0858	0.263797
chr8S	40893583	40894554	1	40893568	40894568	40894318	40930697	+	Xelaev18041832m.g	psmb7	psmb7.S	proteasome (prosome, macropain) subunit, beta type, 7	946041	946041	R­M­				R¯M­		R­M¯			0.442205	-0.0232922	-0.0529854	0.543405	-0.364705	0.578155	0.896819	0.0969788			0.013	0.0838297	0.90885	0.974636	0.81505	0.868106	0.00145	0.0259015	0.0314	0.0748549	5e-05	0.000111009	5e-05	0.00010487	0.51175	0.735715
chr3S	35262790	35263348	1	35262575	35263575	35263325	35271398	+	Xelaev18020417m.g	cln6	cln6.S	CLN6, transmembrane ER protein	982585	982585	R­M­									0.442148	0.351947	0.0411997	0.0697534	-0.248382	1.78771	1.9901	-0.0232518			0.0174	0.100427	0.0671	0.342998	0.78115	0.84359	0.66015	0.883211	0.1977	0.32068	5e-05	0.000111009	5e-05	0.00010487	0.86345	0.938073
chr6L	39046009	39046976	1	39045979	39046979	39046729	39055099	+	Xelaev18030978m.g	cbx3	cbx3.L	chromobox 3	492314	492314	R­M­									0.441935	-0.148093	-0.227978	0.377606	-0.929136	-0.183393	0.699353	0.116788			0.00065	0.01131	0.22235	0.601066	0.13895	0.24634	0.01235	0.112779	5e-05	0.000283118	0.1055	0.140812	5e-05	0.00010487	0.3517	0.602512
chr2L	126511323	126512037	1	126511130	126512130	126472423	126511380	-	Xelaev18013195m.g	uchl3	uchl3.L	ubiquitin C-terminal hydrolase L3	980857	980857	R­M­									0.441649	-0.249907	0.503411	0.586599	-0.0296848	0.381948	0.365872	-0.0775869			0.00575	0.0500585	0.0921	0.400719	0.0054	0.0198452	0.00175	0.0297784	0.83615	0.892338	0.00765	0.012652	0.01125	0.0175702	0.60175	0.79757
chr5L	128524621	128525529	1	128524591	128525591	128525341	128542287	+	Xelaev18027926m.g	rnf168	rnf168.L	ring finger protein 168, E3 ubiquitin protein ligase	5765248	5765248	R­M­				R¯M­					0.440898	-0.127217	-0.661733	0.264394	-0.310495	-0.0437514	0.220548	-0.246249			0.0026	0.0291399	0.3711	0.728976	0.0016	0.00754523	0.12065	0.411799	0.02625	0.0646182	0.75025	0.784671	0.1168	0.151676	0.0958	0.282182
chr3S	95652101	95653029	1	95652083	95653083	95630925	95652333	-	Xelaev18021295m.g	tdg	tdg.S	thymine DNA glycosylase	1006127	1006127	R­M­				R¯M­					0.440462	-0.0238016	-0.149355	0.0575449	-0.894279	-0.858223	-0.0102095	-0.201205			0.00105	0.0159636	0.8191	0.947577	0.2736	0.399563	0.70075	0.901153	5e-05	0.000283118	5e-05	0.000111009	0.91965	0.92941	0.11085	0.308096
chr8L	44364521	44365053	1	44364066	44365066	44353448	44364316	-	Xelaev18038957m.g	nsdhl	nsdhl.L	NAD(P) dependent steroid dehydrogenase-like	1004922	1004922	R­M­	R¯M¯								0.439163	-0.3351	-0.168013	0.680042	0.224737	0.116064	-0.154445	-0.202904			0.00385	0.0382544	0.0131	0.139764	0.316	0.44067	0.0001	0.00311026	0.09705	0.185396	0.40185	0.455373	0.25555	0.296591	0.17135	0.401831
chr8L	28837762	28838745	1	28837753	28838753	28838503	28851295	+	Xelaev18038786m.g	vbp1	vbp1.L	von Hippel-Lindau binding protein 1	980555	980555	R­M­	R¯M¯								0.438666	-0.290958	-0.0216601	0.589386	-0.190559	-0.192605	-0.0481502	0.066152			0.0005	0.00932366	0.0104	0.121225	0.88335	0.919122	0.00015	0.00431598	0.089	0.173284	0.09295	0.125549	0.671	0.704556	0.59435	0.793609
chr4L	105411361	105412302	1	105411355	105412355	105403072	105411605	-	Xelaev18023488m.g	glrx2	glrx2.L	glutaredoxin 2	963811	963811	R­M­									0.438224	-0.162668	0.341031	0.11169	0.101807	0.690911	0.542722	0.235006			0.0046	0.043261	0.27785	0.65941	0.02825	0.0716854	0.47685	0.779786	0.50015	0.633288	5e-05	0.000111009	0.0003	0.000584883	0.0983	0.285999
chr1L	70806449	70807307	1	70806419	70807419	70738896	70806669	-	Xelaev18005767m.g	smarcad1	smarcad1.L	SWI/SNF-related, matrix-associated actin-dependent regulator of chromatin, subfamily a, containing DEAD/H box 1	492699	492699	R­M­				R¯M­					0.438059	-0.228399	0.0339785	0.427807	-0.280028	0.48264	0.716638	-0.388349			0.0015	0.0201339	0.0897	0.396045	0.8111	0.865695	0.0068	0.0764881	0.0354	0.0826481	0.00015	0.000316157	5e-05	0.00010487	0.00525	0.0401426
chr5S	41573295	41574171	1	41573278	41574278	41566190	41573528	-	Xelaev18029016m.g	dll1	dll1.S	delta-like 1	479209	479209	R­M­				R¯M­					0.437157	-0.00118009	-0.644665	0.255683	-1.02432	-0.503961	0.474557	-0.292661			0.00085	0.0137678	0.9928	0.996009	0.0014	0.00679643	0.1148	0.400896	5e-05	0.000283118	5e-05	0.000111009	0.0005	0.000950879	0.04135	0.164701
chr3L	72843557	72844219	1	72843308	72844308	72816401	72843558	-	Xelaev18017835m.g	dhtkd1	dhtkd1.L	dehydrogenase E1 and transketolase domain containing 1	980610	980610	R­M­						R­M¯			0.436661	0.120419	0.00447162	-0.058687	-0.539817	0.148848	0.642116	0.06925			0.00085	0.0137678	0.2942	0.672387	0.9726	0.97962	0.68605	0.894664	5e-05	0.000283118	0.18465	0.23007	5e-05	0.00010487	0.57885	0.783814
chr3S	57558230	57559226	1	57558227	57559227	57554976	57558477	-	Xelaev18020744m.g	ppib	ppib.S	peptidylprolyl isomerase B	855963	855963	R­M­									0.436523	0.0135573	0.377599	0.454799	-0.381483	0.56566	0.900978	-0.0716326			0.0005	0.00932366	0.89895	0.972903	0.0133	0.0400191	0.00385	0.0523512	0.00045	0.00204522	5e-05	0.000111009	5e-05	0.00010487	0.55485	0.767315
chr2L	88690294	88691200	1	88690238	88691238	88679312	88690488	-	Xelaev18012626m.g	lypla2	lypla2.L	lysophospholipase II	951390	951390	R­M­						R­M¯			0.436284	-0.0305613	0.073888	0.249739	-0.359799	0.921134	1.23466	-0.169898			0.0008	0.0131878	0.78275	0.935476	0.5889	0.689322	0.11175	0.395614	0.00095	0.00388297	5e-05	0.000111009	5e-05	0.00010487	0.1779	0.410745
chr3L	100755572	100756131	1	100755245	100756245	100742655	100755495	-	Xelaev18018368m.g	mrps11	mrps11.L	mitochondrial ribosomal protein S11	970919	970919	R­M­									0.435986	-0.425018	0.195089	0.218239	-0.220577	0.422231	0.596637	-0.0173741			0.02395	0.122255	0.0523	0.302982	0.3208	0.445242	0.2962	0.638389	0.2681	0.403083	0.01935	0.0300206	0.0026	0.00450385	0.9236	0.965292
chr8L	38252008	38252864	1	38251886	38252886	38252636	38255707	+	Xelaev18038881m.g	slc25a5	slc25a5.L	solute carrier family 25 (mitochondrial carrier; adenine nucleotide translocator), member 5	6082576	6082576	R­M­									0.434956	0.116465	-0.0172339	0.22198	-0.654738	0.543112	1.1518	0.352741			0.0014	0.0192587	0.2475	0.628451	0.9124	0.938687	0.2359	0.573344	5e-05	0.000283118	5e-05	0.000111009	5e-05	0.00010487	0.0175	0.0929121
chr3S	45720840	45721832	1	45720838	45721838	45706009	45721088	-	Xelaev18020556m.g	pdia3	pdia3.S	protein disulfide isomerase family A member 3	976327	976327	R­M­									0.433704	0.0551651	-0.171741	0.195607	-0.282581	0.846016	1.08253	-0.361351			0.00065	0.01131	0.5931	0.855938	0.2086	0.331388	0.1974	0.528771	0.00735	0.0223486	5e-05	0.000111009	5e-05	0.00010487	0.0052	0.039892
chr8L	38287726	38288692	1	38287702	38288702	38288452	38296503	+	Xelaev18038882m.g	ube2a	ube2a.L	ubiquitin conjugating enzyme E2 A	969235	969235	R­M­									0.43209	-0.151427	-0.377859	0.0888812	0.244147	0.560508	0.270184	0.16331			0.0008	0.0131878	0.15965	0.521533	0.0254	0.0659102	0.5438	0.822012	0.02525	0.0626129	5e-05	0.000111009	0.0122	0.0189376	0.1767	0.409233
chr9_10L	84307022	84307794	1	84307000	84308000	84290601	84307250	-	Xelaev18045039m.g	dnajb11	dnajb11.L	DnaJ heat shock protein family (Hsp40) member B11	5742110	5742110	R­M­						R­M¯			0.431704	0.14995	-0.325021	0.0039511	-0.0804683	0.485173	0.519804	0.141916			0.0022	0.025954	0.2522	0.633537	0.05315	0.117885	0.97875	0.991803	0.5456	0.672825	0.0002	0.000416212	5e-05	0.00010487	0.28695	0.537359
chr8L	70818019	70818994	1	70818012	70819012	70818762	70833274	+	Xelaev18039641m.g	psmc6	psmc6.L	proteasome 26S subunit, ATPase 6	978098	978098	R­M­									0.431572	-0.034152	-0.0138406	0.576555	-0.591227	0.327856	0.872649	0.118091			0.00095	0.014878	0.75185	0.924166	0.922	0.945398	0.00025	0.00664644	5e-05	0.000283118	0.0021	0.00382225	5e-05	0.00010487	0.3291	0.579989
chr1L	99863998	99864971	1	99863990	99864990	99853816	99864240	-	Xelaev18006334m.g	oaz1	oaz1.L	ornithine decarboxylase antizyme 1	490736	490736	R­M­									0.431496	0.0264102	0.348825	0.239183	-0.0527327	1.1969	1.20351	0.114918			0.00125	0.0179054	0.7996	0.941195	0.07265	0.150065	0.2466	0.58716	0.60675	0.723842	5e-05	0.000111009	5e-05	0.00010487	0.41085	0.655596
chr5S	114280395	114281084	1	114280370	114281370	114206572	114280620	-	Xelaev18030030m.g	hs6st1	hs6st1.S	heparan sulfate 6-O-sulfotransferase 1	953844	953844	R­M­									0.431436	0.130199	-0.864875	-0.0432091	-0.322424	1.14648	1.42314	-0.187864			0.00285	0.0310457	0.34395	0.708235	0.19105	0.311603	0.7691	0.930461	0.02125	0.0545208	5e-05	0.000111009	5e-05	0.00010487	0.1457	0.364926
chr4L	86470174	86471150	1	86470154	86471154	86459473	86470404	-	Xelaev18023172m.g	txndc12	txndc12.L	thioredoxin domain containing 12 (endoplasmic reticulum)	997972	997972	R­M­									0.430858	0.199435	-0.139072	0.00411476	-0.0650163	0.748252	0.767277	-0.137211			0.0019	0.0235244	0.106	0.430053	0.3095	0.434658	0.97675	0.990918	0.60355	0.721259	5e-05	0.000111009	5e-05	0.00010487	0.2863	0.536757
chr3L	77809908	77810770	1	77809822	77810822	77810572	77812526	+	Xelaev18017913m.g	Xelaev18017913m	Xelaev18017913m.g				R­M­									0.429209	0.304711	0.616123	0.46834	-0.140484	0.0326926	0.127456	0.152472			0.0012	0.0174584	0.01015	0.119594	0.0002	0.00143854	0.00195	0.0323148	0.2292	0.359406	0.7823	0.813082	0.28485	0.326718	0.24335	0.488528
chr5L	92545334	92546301	1	92545309	92546309	92546059	92569435	+	Xelaev18027377m.g	ptp4a1	ptp4a1.L	protein tyrosine phosphatase type IVA, member 1	973018	973018	R­M­		R¯M­		R¯M­		R­M¯			0.429185	0.0866012	-0.711992	0.0382184	-0.526744	0.0287733	0.509305	-0.0859335			0.0011	0.0164924	0.3972	0.745375	0.00025	0.00172346	0.79715	0.939473	5e-05	0.000283118	0.78175	0.812626	5e-05	0.00010487	0.4739	0.707465
chr7S	87346807	87347398	1	87346532	87347532	87337117	87346782	-	Xelaev18038008m.g	casp9	casp9.S	caspase 9	483801	483801	R­M­				R¯M­		R­M¯			0.428533	-0.11075	-0.00751553	0.661797	-1.32547	-0.401907	0.877805	-0.059959			0.002	0.0243567	0.4938	0.804237	0.9624	0.973201	5e-05	0.00165315	5e-05	0.000283118	0.00205	0.00373658	5e-05	0.00010487	0.67315	0.842011
chr6S	85984818	85985729	1	85984811	85985811	85952059	85985061	-	Xelaev18033642m.g	abhd3	abhd3.S	abhydrolase domain containing 3	984641	984641	R­M­									0.428522	-0.352708	-0.461216	0.697357	-0.0141341	-0.796128	-0.82799	-0.430037			0.00425	0.0407802	0.0148	0.150335	0.04395	0.101578	0.00085	0.0171744	0.9205	0.947878	5e-05	0.000111009	5e-05	0.00010487	0.02035	0.103326
chr8L	109701072	109701894	1	109700945	109701945	109701695	109732871	+	Xelaev18040554m.g	ca14	ca14.L	carbonic anhydrase 14	855635	855635	R­M­				R­M­					0.427048	-0.189289	-0.248157	-0.0630681	0.373533	-0.163334	-0.582665	0.290171			0.0028	0.0306293	0.1081	0.434382	0.41695	0.536569	0.70815	0.903957	0.00265	0.00941091	0.20975	0.257932	5e-05	0.00010487	0.0412	0.164362
chr7L	37237726	37238509	1	37237528	37238528	37124996	37237778	-	Xelaev18034855m.g	lrrc20	lrrc20.L	leucine rich repeat containing 20	953924	953924	R­M­									0.426664	-0.310632	-0.528428	-0.0257133	-0.387738	6.1356	6.47783	0.42915			0.0234	0.120512	0.14375	0.500371	0.0131	0.0395266	0.89345	0.971174	0.0497	0.108776	5e-05	0.000111009	5e-05	0.00010487	0.006	0.0441525
chr4L	38176709	38177705	1	38176708	38177708	38177458	38281688	+	Xelaev18022484m.g	Xelaev18022484m	Xelaev18022484m.g				R­M­				R¯M­					0.426576	0.100758	0.0508848	-0.00236611	-0.539463	-2.25502	-1.76179	0.0585164			0.00065	0.01131	0.3591	0.720493	0.7415	0.812574	0.9857	0.993531	5e-05	0.000283118	5e-05	0.000111009	5e-05	0.00010487	0.6894	0.850814
chr3S	118469961	118470889	1	118469955	118470955	118449764	118470205	-	Xelaev18021605m.g	zmat2	zmat2.S	zinc finger matrin-type 2	1217475	1217475	R­M­						R­M¯			0.426489	-0.181684	0.0210902	0.0705033	-0.22226	0.720805	0.896427	-0.0433263			0.01375	0.086626	0.3363	0.703089	0.9019	0.931194	0.69275	0.897212	0.2108	0.337175	5e-05	0.000111009	5e-05	0.00010487	0.7807	0.898723
chr2S	79434070	79434983	1	79434052	79435052	79414755	79434302	-	Xelaev18015352m.g	fam57a	fam57a.S	family with sequence similarity 57 member A	965579	965579	R­M­									0.426409	0.0704033	-0.407069	0.0783261	-0.286871	-0.891082	-0.650546	-0.480574			0.015	0.0916166	0.7066	0.906499	0.10695	0.202499	0.7712	0.931495	0.114	0.21026	0.0001	0.000214711	0.0016	0.00285866	0.03635	0.151335
chr1L	167890159	167890942	1	167890110	167891110	167890860	167897512	+	Xelaev18007933m.g	hint1	hint1.L	histidine triad nucleotide binding protein 1	1014426	1014426	R­M­									0.42633	-0.297666	0.441269	0.450508	-0.0285729	-0.0521394	-0.0699358	-0.00387442			0.0063	0.0529334	0.04715	0.287655	0.00855	0.0284721	0.00925	0.0937267	0.8442	0.897838	0.71755	0.755162	0.6313	0.667118	0.982	0.990194
chr7L	98635479	98636270	1	98635321	98636321	98636071	98655167	+	Xelaev18035897m.g	u2af2	u2af2.L	U2 small nuclear RNA auxiliary factor 2	494183	494183	R­M­									0.426159	-0.00898795	-0.232195	0.576166	-0.605434	-0.589336	-0.0297993	-0.152809			0.00085	0.0137678	0.9362	0.980969	0.1339	0.239573	5e-05	0.00165315	5e-05	0.000283118	5e-05	0.000111009	0.78865	0.812881	0.2212	0.463688
Scaffold80	231947	232812	1	231889	232889	223387	232139	-	Xelaev18004405m.g	trappc4	trappc4.S	trafficking protein particle complex 4	922035	922035	R­M­									0.42607	0.18071	0.0628597	-0.0503944	-0.133451	0.404858	0.491738	0.119066			0.0023	0.0267336	0.1749	0.540794	0.6553	0.744995	0.74325	0.919606	0.3056	0.444523	0.0017	0.00313412	0.0002	0.000397322	0.3722	0.621877
chr8L	77961344	77962246	1	77961281	77962281	77962031	77965146	+	Xelaev18039782m.g	wdr89	wdr89.L	WD repeat domain 89	1007511	1007511	R­M­									0.425932	-0.196296	-0.359991	0.254494	-0.509623	0.33393	0.796098	0.187396			0.0092	0.0673002	0.28665	0.666702	0.06665	0.140346	0.1432	0.448458	0.00335	0.0115255	0.0282	0.0424427	5e-05	0.00010487	0.22645	0.469453
Scaffold19	7648996	7649762	1	7648763	7649763	7588597	7649013	-	Xelaev18000644m.g	ret	ret.S	ret proto-oncogene	485175	485175	R­M­					R¯M­				0.425713	0.18071	2.10682	1.91288	-0.203597	-1.97569	-1.81857	0.200361			0.00175	0.0222823	0.14045	0.4957	5e-05	0.000452144	5e-05	0.00165315	0.10325	0.194462	5e-05	0.000111009	5e-05	0.00010487	0.27235	0.520934
chr1L	155594872	155595849	1	155594853	155595853	155595603	155603660	+	Xelaev18007714m.g	ranbp1	ranbp1.L	RAN binding protein 1	490909	490909	R­M­				R¯M­		R­M¯			0.425566	0.207029	0.540378	0.439086	-0.711523	0.504346	1.1697	0.106788			0.00125	0.0179054	0.0663	0.34125	0.0005	0.00301396	0.0048	0.0607844	5e-05	0.000283118	5e-05	0.000111009	5e-05	0.00010487	0.37985	0.628575
chr9_10S	86966388	86967339	1	86966354	86967354	86967104	86983427	+	Xelaev18047568m.g	ube2i	ube2i.S	ubiquitin conjugating enzyme E2 I	974016	974016	R­M­				R¯M­		R­M¯			0.425503	0.0527728	-0.620303	0.223507	-0.780788	0.270299	1.00536	-0.22915			0.0021	0.0251276	0.70395	0.905494	0.00095	0.00498064	0.14655	0.453894	5e-05	0.000283118	0.0306	0.045796	5e-05	0.00010487	0.0891	0.270295
chr1L	204929383	204930330	1	204929381	204930381	204913109	204929631	-	Xelaev18008388m.g	sub1	sub1.L	SUB1 homolog, transcriptional regulator	1015842	1015842	R­M­				R¯M­		R­M¯			0.425442	0.0665234	-0.145028	0.326859	-1.07827	-0.286453	0.745708	-0.465892			0.0013	0.0184088	0.5045	0.810676	0.28315	0.40914	0.0392	0.222484	5e-05	0.000283118	0.00595	0.00999446	5e-05	0.00010487	0.00045	0.00656551
chr2S	121447357	121448326	1	121447356	121448356	121442026	121447606	-	Xelaev18015901m.g	atp5b	atp5b.S	ATP synthase, H+ transporting, mitochondrial F1 complex, beta polypeptide	943109	943109	R­M­									0.423782	0.105438	0.0796436	0.0795083	-0.161302	0.41389	0.529093	0.00643524			0.0033	0.0344198	0.29575	0.673921	0.61735	0.712569	0.70105	0.901284	0.11925	0.218035	0.0002	0.000416212	5e-05	0.00010487	0.96225	0.982334
chr6L	36220411	36221312	1	36220319	36221319	36221069	36226185	+	Xelaev18030945m.g	sp8	sp8.L	Sp8 transcription factor	1216188	1216188	R­M­				R¯M­					0.423757	0.181998	-1.16762	-1.44809	-0.978314	-5.83238	-4.89772	0.973391			0.02555	0.1273	0.44725	0.775918	1	1	1	1	0.00015	0.000775368	0.04575	0.0656552	0.04575	0.0641883	1	1
chr5S	35272466	35273445	1	35272465	35273465	35273215	35288493	+	Xelaev18028947m.g	tcp1	tcp1.S	t-complex 1	939842	939842	R­M­				R¯M­					0.423305	-0.00246966	-0.248133	0.514209	-0.350049	0.295217	0.599303	-0.139047			0.00095	0.014878	0.98105	0.992519	0.11935	0.220081	0.0014	0.0253403	0.00095	0.00388297	0.00485	0.00825419	5e-05	0.00010487	0.24515	0.490406
chr2S	30173704	30174553	1	30173559	30174559	30174309	30187272	+	Xelaev18014517m.g	prdx4	prdx4.S	peroxiredoxin 4	976760	976760	R­M­				R¯M­		R­M¯			0.423144	0.00425932	0.0504418	0.232003	-0.478248	0.907057	1.33911	-0.175884			0.00585	0.0506409	0.9761	0.991075	0.7264	0.801189	0.1473	0.45508	0.0026	0.00926833	5e-05	0.000111009	5e-05	0.00010487	0.20975	0.450908
chr2S	118961048	118961866	1	118961045	118962045	118943464	118961295	-	Xelaev18015829m.g	Xelaev18015829m	Xelaev18015829m.g				R­M­									0.423022	-0.0757818	0.0252723	-0.128377	0.0345364	1.34155	1.26163	0.160031			0.0325	0.147905	0.69755	0.903154	0.8775	0.915029	0.45185	0.764612	0.85725	0.906392	5e-05	0.000111009	5e-05	0.00010487	0.2838	0.534087
chr7S	30905582	30906495	1	30905498	30906498	30906248	30923956	+	Xelaev18037124m.g	cuedc2	cuedc2.S	CUE domain containing 2	1015745	1015745	R­M­						R­M¯			0.42284	-0.21997	-0.401521	0.319319	-1.29281	-0.333758	0.912512	0.0758508			0.00495	0.0453875	0.27465	0.656413	0.05435	0.11994	0.07595	0.321391	5e-05	0.000283118	0.0231	0.0353259	5e-05	0.00010487	0.63585	0.818717
chr4S	60786263	60787084	1	60786174	60787174	60786924	60799894	+	Xelaev18025146m.g	psma4	psma4.S	proteasome subunit alpha 4	5837208	5837208	R­M­									0.421712	-0.0810011	-0.0723423	0.496138	0.0236535	0.26559	0.19594	0.175724			0.0011	0.0164924	0.47095	0.788731	0.61745	0.712624	0.00095	0.0187099	0.8306	0.888355	0.02055	0.0317378	0.08435	0.112669	0.15575	0.379751
chr8S	92912811	92913078	1	92912466	92913466	92913216	92934544	+	Xelaev18042776m.g	#N/A		#N/A		#N/A	R­M­									0.421267	-0.153376	-0.212514	0.586054	0.0347384	-6.32235	-6.40301	-0.17434			0.00135	0.0188399	0.1439	0.500693	1	1	1	1	0.7449	0.829601	5e-05	0.000111009	5e-05	0.00010487	1	1
chr1S	157656036	157656643	1	157655977	157656977	157645140	157656227	-	Xelaev18010911m.g	otp	otp.S	orthopedia homeobox	485229	485229	R­M­				R¯M­					0.42125	0.135243	1.44406	-1.18187	-0.968139	-10.9377	-10.0171	2.63075			0.0015	0.0201339	0.30355	0.680632	1	1	1	1	5e-05	0.000283118	0.1329	0.173425	0.1224	0.158031	1	1
chr5L	16579242	16580193	1	16579232	16580232	16579982	16593149	+	Xelaev18026275m.g	cnih4	cnih4.L	cornichon family AMPA receptor auxiliary protein 4	993716	993716	R­M­						R­M¯			0.420573	-0.184704	-0.461788	0.0190551	0.0221609	1.26975	1.20173	0.17199			0.02005	0.109964	0.3247	0.694756	0.02035	0.0556786	0.90805	0.975038	0.907	0.940002	5e-05	0.000111009	5e-05	0.00010487	0.2358	0.479642
chr2S	64888262	64889100	1	64888222	64889222	64888972	64902652	+	Xelaev18015113m.g	fabp3	fabp3.S	fatty acid binding protein 3	974422	974422	R­M­									0.420294	-0.321507	0.871654	0.452208	0.481404	0.377877	-0.149041	0.424641			0.00195	0.0239496	0.00435	0.0712476	5e-05	0.000452144	0.00345	0.0483089	5e-05	0.000283118	0.00125	0.00235641	0.1801	0.221863	0.00125	0.0142563
chr1S	25733604	25734599	1	25733602	25734602	25734352	25757678	+	Xelaev18009011m.g	Xelaev18009011m	Xelaev18009011m.g				R­M­									0.417748	0.142362	2.21896	1.35149	-0.194739	0.738881	0.887606	0.873031			0.00105	0.0159636	0.19225	0.564327	5e-05	0.000452144	5e-05	0.00165315	0.07465	0.150921	5e-05	0.000111009	5e-05	0.00010487	5e-05	0.00107562
chr1L	119916970	119917649	1	119916652	119917652	119895897	119916902	-	Xelaev18006765m.g	plaa	plaa.L	phospholipase A2-activating protein	1011437	1011437	R­M­						R­M¯			0.417504	-0.0367364	0.33123	0.266879	-0.217635	0.324416	0.495683	0.0702402			0.00125	0.0179054	0.75985	0.927519	0.0205	0.055982	0.07145	0.310638	0.0638	0.132912	0.00505	0.00857315	5e-05	0.00010487	0.5707	0.778543
chr5L	23239659	23240538	1	23239651	23240651	23240401	23244768	+	Xelaev18026411m.g	hsp90ab1	hsp90ab1.L	heat shock protein 90kDa alpha family class B member 1	495310	495310	R­M­									0.417134	-0.103926	0.169416	0.43505	0.0378538	-1.06124	-1.14528	0.109113			0.00155	0.020603	0.29535	0.673536	0.2896	0.415306	0.0124	0.112971	0.7133	0.806464	5e-05	0.000111009	5e-05	0.00010487	0.374	0.623835
chr2S	66311802	66312726	1	66311782	66312782	66312532	66332976	+	Xelaev18015146m.g	psmb2	psmb2.S	proteasome subunit beta 2	946100	946100	R­M­									0.416642	0.0187586	0.430182	0.523654	-0.366844	0.590459	0.911213	-0.0873676			0.0021	0.0251276	0.88325	0.967948	0.0035	0.014111	0.00065	0.0140826	0.0037	0.0125317	5e-05	0.000111009	5e-05	0.00010487	0.48975	0.720177
chr3S	25376734	25377709	1	25376711	25377711	25377461	25393216	+	Xelaev18020251m.g	ube2d4	ube2d4.S	ubiquitin conjugating enzyme E2D 4 (putative)	962536	962536	R­M­									0.416143	-0.0795137	-0.198747	-0.299643	0.336964	-0.640893	-1.02365	0.106863			0.00395	0.038921	0.50985	0.814305	0.2322	0.357949	0.0887	0.347825	0.0066	0.0204192	5e-05	0.000111009	5e-05	0.00010487	0.47435	0.707832
chr3L	84107637	84108615	1	84107627	84108627	84108377	84122427	+	Xelaev18018062m.g	cox5a	cox5a.L	cytochrome c oxidase subunit Va	973616	973616	R­M­									0.416063	-0.0851636	0.502895	0.373621	-0.308661	0.277519	0.539909	0.135259			0.00125	0.0179054	0.47005	0.788591	0.0009	0.00477461	0.01515	0.129301	0.00785	0.0236966	0.017	0.0266143	5e-05	0.00010487	0.2756	0.524647
chr9_10S	34528746	34529550	1	34528630	34529630	34529380	34552855	+	Xelaev18046741m.g	mfsd11	mfsd11.S	major facilitator superfamily domain containing 11	1003744	1003744	R­M­									0.415884	-0.103411	-0.529217	0.382582	0.276682	0.528062	0.205342	-0.385339			0.01315	0.0844203	0.5125	0.815689	0.0125	0.0380751	0.0426	0.233474	0.0793	0.158258	0.00075	0.00145456	0.17465	0.215888	0.01835	0.0961395
chr3L	60007831	60008776	1	60007781	60008781	60008531	60014500	+	Xelaev18017652m.g	naa38-like	naa38-like.L				R­M­				R¯M­		R­M¯			0.415031	-0.157294	0.57626	0.492235	-0.594813	0.621297	1.16946	0.0890983			0.03375	0.15103	0.499	0.807492	0.0021	0.00940128	0.01105	0.104802	0.00685	0.0210567	0.00085	0.0016382	5e-05	0.00010487	0.61855	0.807894
chr6L	93817966	93818917	1	93817926	93818926	93818676	93822524	+	Xelaev18031718m.g	sox4	sox4.L	SRY-box 4	480726	480726	R­M­									0.414852	-0.114272	-0.771321	0.245903	-2.42054	-1.58225	0.792422	-0.35612			0.0013	0.0184088	0.3331	0.700985	5e-05	0.000452144	0.09615	0.364464	5e-05	0.000283118	5e-05	0.000111009	5e-05	0.00010487	0.00595	0.0439125
chr1S	115814507	115815480	1	115814488	115815488	115815238	115819436	+	Xelaev18010254m.g	psmb5	psmb5.S	proteasome subunit beta 5	975047	975047	R­M­				R¯M­		R­M¯			0.414582	-0.0638794	0.655534	0.512369	-0.461199	0.426996	0.842025	0.148437			0.00205	0.0246768	0.61495	0.867075	5e-05	0.000452144	0.0008	0.0164196	0.0002	0.00100179	0.0003	0.000612525	5e-05	0.00010487	0.23535	0.479179
chr6L	10452250	10452910	1	10452185	10453185	10392536	10452435	-	Xelaev18030657m.g	crygn	crygn.L	crystallin gamma N	949639	949639	R­M­				R¯M­		R­M¯			0.414274	0.293438	-0.339597	0.300203	-0.449228	7.18618	7.58899	0.157943			0.00345	0.0355144	0.0363	0.2514	0.24785	0.373932	0.41375	0.737375	0.00165	0.00624516	5e-05	0.000111009	5e-05	0.00010487	0.4334	0.675485
chr6L	95055977	95056933	1	95055935	95056935	95047947	95056185	-	Xelaev18031733m.g	c6orf62	c6orf62.L	chromosome 6 open reading frame 62	973082	973082	R­M­						R­M¯			0.413719	-0.108147	-0.672255	0.181709	-0.0761739	0.454742	0.484887	-0.245275			0.0013	0.0184088	0.32465	0.694756	0.00045	0.00276462	0.21735	0.550479	0.49015	0.624564	0.0001	0.000214711	5e-05	0.00010487	0.0486	0.18217
chr5L	131241774	131242476	1	131241770	131242770	131240649	131242020	-	Xelaev18027970m.g	sox14	sox14.L	SRY-box 14	485369	485369	R­M­				R¯M­					0.413333	-0.0115459	0.174789	-2.48587	-0.921035	-8.72536	-7.85059	2.67047			0.01275	0.0827303	0.9572	0.98656	1	1	1	1	5e-05	0.000283118	0.15235	0.195779	0.13575	0.173087	1	1
Scaffold79	32326	33207	1	32270	33270	24380	32520	-	Xelaev18004378m.g	ubl5	ubl5.S	ubiquitin like 5	997304	997304	R­M­						R­M¯			0.412677	0.0298242	0.733864	0.428258	-0.578775	0.303276	0.835883	0.310424			0.00415	0.0401018	0.8419	0.953753	5e-05	0.000452144	0.0061	0.0713201	0.0001	0.000537255	0.0225	0.0344966	5e-05	0.00010487	0.0237	0.114024
chr8S	2891507	2892305	1	2891482	2892482	2881814	2891732	-	Xelaev18041037m.g	psma6	psma6.S	proteasome subunit alpha 6	943785	943785	R­M­									0.412414	-0.0226274	-0.209574	0.405178	-0.551099	0.459042	0.963692	0.0265352			0.00305	0.0326635	0.87455	0.964876	0.1837	0.302718	0.0081	0.0862388	5e-05	0.000283118	0.0001	0.000214711	5e-05	0.00010487	0.83825	0.925988
chr2L	104927051	104927974	1	104926981	104927981	104915556	104927231	-	Xelaev18012890m.g	msl3-like.1	msl3-like.1.L				R­M­				R¯M­		R­M¯			0.412262	-0.0653794	0.538128	0.48996	-0.533187	0.151733	0.638607	0.0540852			0.00705	0.0568833	0.69065	0.900525	0.00125	0.0062044	0.00315	0.0454617	0.00075	0.0031662	0.28375	0.333596	0.00015	0.000301748	0.71625	0.866596
chr7S	72258140	72259101	1	72258103	72259103	72258853	72274958	+	Xelaev18037678m.g	u2af2	u2af2.S	U2 small nuclear RNA auxiliary factor 2	494183	494183	R­M­				R¯M­		R­M¯			0.411617	0.215223	-0.520604	0.259159	-0.901015	0.453103	1.30801	-0.167296			0.0012	0.0174584	0.03735	0.254017	0.0069	0.0240735	0.10315	0.378939	5e-05	0.000283118	5e-05	0.000111009	5e-05	0.00010487	0.1743	0.405771
chr2S	63986384	63987270	1	63986365	63987365	63984448	63986615	-	Xelaev18015089m.g	id3	id3.S	inhibitor of DNA binding 3, HLH protein	495260	495260	R­M­									0.411541	0.402757	0.296367	0.433863	-0.770223	1.256	1.98024	-0.130969			0.00255	0.0287904	0.00295	0.0538664	0.03385	0.0825321	0.0049	0.0616216	5e-05	0.000283118	5e-05	0.000111009	5e-05	0.00010487	0.289	0.539744
chr4L	66334993	66335814	1	66334942	66335942	66335692	66428570	+	Xelaev18022880m.g	ddah1	ddah1.L	dimethylarginine dimethylaminohydrolase 1	980344	980344	R­M­				R¯M­	R­M­				0.411182	0.0246397	0.394864	0.119045	-0.41314	0.785126	1.15204	0.280465			0.0046	0.043261	0.8609	0.960397	0.0089	0.0293894	0.42805	0.746638	0.00295	0.0103397	5e-05	0.000111009	5e-05	0.00010487	0.0336	0.143873
chr9_10L	64826946	64827454	1	64826861	64827861	64827611	64832747	+	Xelaev18044667m.g	phospho2	phospho2.L	phosphatase, orphan 2	1002119	1002119	R­M­									0.410844	-0.052615	-0.373533	0.176756	-0.125407	0.176252	0.255371	0.110909			0.0081	0.06221	0.7218	0.912486	0.0451	0.103611	0.2794	0.621793	0.3846	0.526229	0.2095	0.257657	0.0736	0.0994528	0.44815	0.688018
chr2L	151379894	151380846	1	151379849	151380849	151380599	151396997	+	Xelaev18013640m.g	smarcd1	smarcd1.L	SWI/SNF related, matrix associated, actin dependent regulator of chromatin, subfamily d, member 1	491103	491103	R­M­				R¯M­					0.410449	0.0713163	0.310727	0.148163	-1.21263	-0.078631	1.08784	0.168483			0.0041	0.0398406	0.66785	0.889965	0.04285	0.0996026	0.34585	0.682715	5e-05	0.000283118	0.54275	0.592862	5e-05	0.00010487	0.22525	0.468327
chr2S	129355455	129356105	1	129355117	129356117	129355867	129364555	+	Xelaev18016042m.g	Xelaev18016042m	Xelaev18016042m.g				R­M­				R¯M­					0.410039	0.112297	0.567171	0.146559	-0.515525	-0.00434391	0.465163	0.426991			0.001	0.0154288	0.3095	0.684554	0.0003	0.00199927	0.3215	0.662804	5e-05	0.000283118	0.96645	0.971025	5e-05	0.00010487	0.00055	0.00770111
chr3S	58454247	58455171	1	58454185	58455185	58454935	58468611	+	Xelaev18020763m.g	anxa2	anxa2.S	annexin A2	945314	945314	R­M­									0.409965	0.0532361	0.753342	0.757303	0.16207	3.79847	3.59023	0.000800257			0.00975	0.0698696	0.7198	0.911922	0.0001	0.000817608	5e-05	0.00165315	0.28115	0.417934	5e-05	0.000111009	5e-05	0.00010487	0.99425	0.995661
chr3L	45341045	45341640	1	45340849	45341849	45341599	45408975	+	Xelaev18017435m.g	acss3	acss3.L	acyl-CoA synthetase short chain family member 3	6035223	6035223	R­M­									0.409593	0.0418831	-0.723558	0.0834015	-0.33041	0.649866	0.933516	-0.800819			0.0135	0.0856108	0.81625	0.946627	0.0007	0.00392965	0.68025	0.892119	0.053	0.114468	5e-05	0.000111009	5e-05	0.00010487	5e-05	0.00107562
chr6L	63801280	63801920	1	63801270	63802270	63794775	63801520	-	Xelaev18031311m.g	snrpd1	snrpd1.L	small nuclear ribonucleoprotein D1 polypeptide	5789947	5789947	R­M­						R­M¯			0.407355	0.0639079	-0.129978	0.421168	-0.908285	-0.0287676	0.833277	0.228083			0.00175	0.0222823	0.61265	0.866246	0.38385	0.505692	0.0055	0.0666771	5e-05	0.000283118	0.80425	0.832088	5e-05	0.00010487	0.0759	0.244701
chr1L	98544323	98545281	1	98544289	98545289	98545039	98557456	+	Xelaev18006293m.g	rab11b.1	rab11b.1.L	RAB11B, member RAS oncogene family, gene 1	491173	491173	R­M­						R­M¯			0.407053	-0.00702392	0.178277	0.171463	-0.200312	0.638047	0.792377	0.0124835			0.00165	0.0215577	0.9432	0.983128	0.1976	0.318884	0.2665	0.608464	0.05375	0.115774	5e-05	0.000111009	5e-05	0.00010487	0.91655	0.962577
chr5L	23102243	23103155	1	23102168	23103168	23102918	23122914	+	Xelaev18026396m.g	Xelaev18026396m	Xelaev18026396m.g				R­M­	R­M¯			R¯M­		R­M¯			0.406772	0.676622	-0.523852	0.463532	-1.5515	0.531018	2.03544	-0.214683			0.00555	0.0488569	0.00015	0.00616916	0.00525	0.0194331	0.00405	0.0541529	5e-05	0.000283118	5e-05	0.000111009	5e-05	0.00010487	0.116	0.316834
chr2S	83695940	83696896	1	83695905	83696905	83696655	83727881	+	Xelaev18015395m.g	ube2g1	ube2g1.S	ubiquitin conjugating enzyme E2 G1	949493	949493	R­M­									0.406287	0.0742359	0.205858	0.107501	-0.391515	1.06285	1.40798	0.104347			0.0051	0.0462574	0.61245	0.866246	0.14035	0.248127	0.4724	0.777181	0.0062	0.0193797	5e-05	0.000111009	5e-05	0.00010487	0.42605	0.669662
chr7L	46944142	46945057	1	46944114	46945114	46944864	46987704	+	Xelaev18034984m.g	loc100496678	loc100496678.L				R­M¯					R­M¯	R­M¯			0.405867	-0.0111141	-0.926089	-0.338994	-0.52657	3.45838	3.93802	0.0452229			0.00945	0.0685698	0.94715	0.98355	5e-05	0.000452144	0.022	0.161013	0.002	0.00738011	5e-05	0.000111009	5e-05	0.00010487	0.7042	0.859637
chr9_10L	68915753	68916735	1	68915737	68916737	68905352	68915987	-	Xelaev18044753m.g	prkra-like	prkra-like.L				R­M­				R¯M­		R­M¯			0.405508	0.15018	-0.343793	0.381089	-0.39899	0.111113	0.464172	-0.121343			0.0022	0.025954	0.2216	0.600335	0.0436	0.101018	0.0137	0.121015	0.00145	0.00557792	0.3616	0.414346	0.00035	0.000677043	0.35015	0.601227
chr4S	16144842	16145565	1	16144751	16145751	16080948	16145001	-	Xelaev18024537m.g	hsd17b12	hsd17b12.S	hydroxysteroid (17-beta) dehydrogenase 12	945228	945228	R­M­									0.40541	0.258855	0.0452485	0.25739	-0.196396	1.09123	1.24197	0.299819			0.0036	0.0365522	0.0373	0.253942	0.75595	0.824128	0.0861	0.342254	0.1186	0.217042	5e-05	0.000111009	5e-05	0.00010487	0.0172	0.0917928
chr8L	68930855	68931557	1	68930559	68931559	68924650	68930809	-	Xelaev18039611m.g	fkbp3	fkbp3.L	FK506 binding protein 3	1016898	1016898	R­M­				R¯M­	R­M­				0.404993	-0.107218	-0.0380211	0.529076	-0.586537	0.412506	0.952782	0.160644			0.0072	0.0576998	0.51865	0.818472	0.80995	0.864943	0.0015	0.0265513	0.0002	0.00100179	0.0024	0.00433622	5e-05	0.00010487	0.2631	0.5103
chr9_10L	23630932	23631647	1	23630653	23631653	23631403	23636975	+	Xelaev18043750m.g	alyref	alyref.L	Aly/REF export factor	973552	973552	R­M­									0.404777	0.0823041	-0.207621	0.197676	-0.625912	0.328564	0.908773	0.16013			0.00355	0.0362284	0.55165	0.835496	0.19095	0.311477	0.19665	0.527903	5e-05	0.000283118	0.009	0.0147234	5e-05	0.00010487	0.23145	0.474859
chr8L	74862956	74863614	1	74862953	74863953	74854509	74863203	-	Xelaev18039722m.g	ckb	ckb.L	creatine kinase, brain	493155	493155	R­M­				R­M­		R­M¯			0.404521	0.193888	-0.478344	-0.0206432	0.349991	0.764558	0.368293	0.136049			0.0108	0.0745991	0.0781	0.369763	0.11645	0.215977	0.9378	0.982425	0.0014	0.00541721	5e-05	0.000111009	0.00245	0.00427057	0.4192	0.663208
chr4S	47902043	47902925	1	47902001	47903001	47902751	47906819	+	Xelaev18024969m.g	uqcrfs1	uqcrfs1.S	ubiquinol-cytochrome c reductase, Rieske iron-sulfur polypeptide 1	5746218	5746218	R­M­						R­M¯			0.40428	0.0296181	-0.406483	0.343309	-0.200289	0.298767	0.453228	0.025345			0.00205	0.0246768	0.7978	0.940939	0.0196	0.0540724	0.02605	0.178131	0.083	0.164113	0.00865	0.0141825	0.00015	0.000301748	0.8377	0.925767
chr2S	80739547	80740477	1	80739545	80740545	80727031	80739795	-	Xelaev18015363m.g	crcp	crcp.S	CGRP receptor component	987450	987450	R­M­									0.403564	0.133368	0.419791	0.216269	-0.490997	-0.0622887	0.382256	0.20792			0.0101	0.0714721	0.432	0.766181	0.0158	0.0457068	0.21945	0.55231	0.0036	0.012256	0.6724	0.71349	0.02045	0.0306573	0.1873	0.423031
chr1L	158267907	158268691	1	158267904	158268904	158261376	158268154	-	Xelaev18007741m.g	ran	ran.L	RAN, member RAS oncogene family	489467	489467	R­M­									0.40323	0.0335444	0.497457	0.380111	-0.426536	0.543311	0.923374	0.122917			0.0016	0.0210952	0.75665	0.926579	0.00155	0.00735919	0.0128	0.115535	0.0001	0.000537255	5e-05	0.000111009	5e-05	0.00010487	0.30495	0.55619
chr1S	74284161	74285113	1	74284161	74285161	74140964	74284411	-	Xelaev18009580m.g	uhrf1	uhrf1.S	ubiquitin-like with PHD and ring finger domains 1	5821473	5821473	R­M­									0.402702	-0.0695791	-0.536819	0.124427	0.100426	0.387926	0.240642	-0.655395			0.00355	0.0362284	0.58835	0.853001	0.00125	0.0062044	0.45585	0.767487	0.44355	0.582099	0.00195	0.0035663	0.05705	0.0786519	5e-05	0.00107562
chr2S	78011833	78012784	1	78011810	78012810	77993168	78012060	-	Xelaev18015328m.g	rbbp7	rbbp7.S	retinoblastoma binding protein 7	487908	487908	R­M­				R¯M­					0.402564	0.0754964	0.324314	0.328556	-0.602828	-0.181124	0.375404	0.00160458			0.0016	0.0210952	0.4996	0.80793	0.0223	0.0597169	0.0301	0.192822	5e-05	0.000283118	0.10445	0.139513	0.00085	0.0015747	0.9883	0.992872
chr1S	41728101	41729077	1	41728086	41729086	41728836	41740781	+	Xelaev18009192m.g	ppid	ppid.S	peptidylprolyl isomerase D (cyclophilin D)	855597	855597	R­M­						R­M¯			0.401915	-0.0797862	0.519041	0.693424	-0.0300027	0.338044	0.322209	-0.168666			0.00275	0.0301839	0.5179	0.818092	0.00065	0.0037102	5e-05	0.00165315	0.8136	0.876868	0.0059	0.00991729	0.00865	0.0137466	0.19625	0.434558
chr9_10S	21523449	21524199	1	21523366	21524366	21524116	21618467	+	Xelaev18046435m.g	ttyh2	ttyh2.S	tweety family member 2	854677	854677	R­M­				R¯M­					0.401244	0.140961	-0.80492	-0.0587477	-0.51101	1.72114	2.18577	-0.0771283			0.01045	0.0732909	0.43575	0.768207	0.2093	0.33217	0.69415	0.897915	0.00205	0.00754559	5e-05	0.000111009	5e-05	0.00010487	0.5282	0.747761
chr1L	27485333	27486291	1	27485312	27486312	27486062	27508210	+	Xelaev18005204m.g	pgm2	pgm2.L	phosphoglucomutase 2	1006722	1006722	R­M­						R­M¯			0.400877	0.270101	0.142522	0.125767	-0.375708	0.199865	0.529662	0.0231042			0.002	0.0243567	0.0138	0.144107	0.27965	0.405439	0.3908	0.719871	0.00075	0.0031662	0.0682	0.0946861	5e-05	0.00010487	0.84575	0.929691
chr5L	68869210	68870117	1	68869173	68870173	68869923	68883509	+	Xelaev18027045m.g	dynlt1	dynlt1.L	dynein light chain Tctex-type 1	491828	491828	R­M­									0.400855	0.163414	-0.0696365	0.549656	-0.0852519	-0.39559	-0.356649	0.170493			0.0027	0.0298365	0.1535	0.513933	0.6482	0.739116	0.0003	0.00771263	0.4616	0.59922	0.00115	0.00217799	0.0024	0.00418911	0.20205	0.442013
chr1S	116026721	116027639	0.909586	116026556	116027556	116027306	116034756	+	Xelaev18010279m.g	rab2b	rab2b.S	rab2b, member RAS oncogene family	920597	920597	R­M­									0.400806	0.0517255	0.277489	0.183993	0.00097242	-0.613732	-0.660966	0.0990274			0.0041	0.0398406	0.6616	0.886974	0.08705	0.173259	0.27775	0.620825	0.99415	0.995208	5e-05	0.000111009	5e-05	0.00010487	0.50835	0.733445
chr4L	21590989	21591655	1	21590882	21591882	21591632	21632861	+	Xelaev18022107m.g	#N/A		#N/A		#N/A	R­M­									0.400539	0.088031	-0.184823	-0.126461	-0.23682	-0.736465	-0.545622	-0.0523197			0.00145	0.019676	0.40775	0.752245	0.173	0.289985	0.38905	0.718579	0.02545	0.0630021	5e-05	0.000111009	5e-05	0.00010487	0.6742	0.842379
chr5L	111399362	111400326	1	111399333	111400333	111374591	111399583	-	Xelaev18027636m.g	nmd3	nmd3.L	NMD3 ribosome export adaptor	942227	942227	R­M­									0.399973	0.13513	-0.0724635	0.48179	-0.646235	0.266458	0.866634	0.126954			0.00615	0.0521447	0.3585	0.7202	0.6475	0.738472	0.0019	0.031698	0.0001	0.000537255	0.04245	0.0619699	5e-05	0.00010487	0.3584	0.608923
chr6S	108625585	108626567	1	108625572	108626572	108595091	108625822	-	Xelaev18033916m.g	ywhaz	ywhaz.S	tyrosine 3-monooxygenase/tryptophan 5-monooxygenase activation protein zeta	970615	970615	R­M­									0.39834	0.108897	-0.276207	0.303619	-0.628772	-0.273464	0.309152	0.094371			0.0036	0.0365522	0.274	0.655943	0.132	0.236874	0.08975	0.350325	5e-05	0.000283118	0.0105	0.0169969	0.00225	0.00394431	0.45955	0.696631
chr1S	158155282	158156058	1	158155277	158156277	158067513	158155527	-	Xelaev18010916m.g	lhfpl2	lhfpl2.S	LHFPL tetraspan subfamily member 2	958341	958341	R­M­									0.398284	0.0194233	0.574574	0.900059	-0.417691	0.35128	0.723112	-0.319655			0.0244	0.12339	0.91735	0.977067	0.00145	0.00698433	5e-05	0.00165315	0.0231	0.0583524	0.03095	0.0462938	0.00015	0.000301748	0.06615	0.223889
chr6L	113340190	113341170	1	113340171	113341171	113340921	113388991	+	Xelaev18031986m.g	mapre2	mapre2.L	microtubule associated protein RP/EB family member 2	6459004	6459004	R­M­						R¯M¯			0.397523	0.172764	-0.344007	-0.122512	-0.234108	-1.30023	-1.11197	0.370203			0.00195	0.0239496	0.08405	0.382679	0.0382	0.0908427	0.3981	0.725576	0.0209	0.0537379	5e-05	0.000111009	5e-05	0.00010487	0.004	0.0329313
Scaffold79	401232	402229	1	401231	402231	401981	402292	+	Xelaev18004387m.g	Xelaev18004387m	Xelaev18004387m.g				R­M­				R¯M­		R­M¯			0.397115	0.537803	0.514562	0.676737	-2.90743	0.742912	3.6034	-0.156379			0.01205	0.080127	0.052	0.302454	0.0009	0.00477461	0.0001	0.00311026	5e-05	0.000283118	5e-05	0.000111009	5e-05	0.00010487	0.28305	0.533384
Scaffold52	40465	41203	1	40439	41439	19834	40689	-	Xelaev18003611m.g	tram1	tram1.L	translocation associated membrane protein 1	944942	944942	R­M­									0.396983	0.102108	-0.174896	0.0535412	-0.336813	1.71927	2.00984	-0.221781			0.0245	0.123655	0.5862	0.852396	0.2344	0.360157	0.736	0.916916	0.0684	0.140858	5e-05	0.000111009	5e-05	0.00010487	0.10735	0.301809
chr9_10S	27982758	27983667	1	27982675	27983675	27962516	27982925	-	Xelaev18046585m.g	rpn2	rpn2.S	ribophorin II	941829	941829	R­M­									0.396084	0.0517179	-0.501435	0.258807	-0.190905	0.626805	0.771588	-0.20269			0.00205	0.0246768	0.6321	0.873125	0.0049	0.0183447	0.0806	0.331703	0.0813	0.161527	5e-05	0.000111009	5e-05	0.00010487	0.09655	0.28331
chr1S	114105727	114106668	1	114105684	114106684	114088120	114105934	-	Xelaev18010202m.g	Xelaev18010202m	Xelaev18010202m.g				R­M­									0.395651	0.185461	0.175463	0.219506	-1.62134	-0.0844403	1.49057	-0.0384123			0.0029	0.0313801	0.2373	0.619627	0.2189	0.342925	0.15215	0.463398	5e-05	0.000283118	0.4929	0.544459	5e-05	0.00010487	0.7754	0.896484
chr1S	119671332	119672283	1	119671319	119672319	119672069	119691308	+	Xelaev18010382m.g	lhx5	lhx5.S	LIM homeobox 5	490399	490399	R­M­				R¯M­					0.395283	-0.0891893	0		-0.777494			inf			0.01215	0.0805654	0.63185	0.873035	1	1	1	1	5e-05	0.000283118	5e-05	0.000111009	5e-05	0.00010487	1	1
chr7L	36673364	36674278	1	36673321	36674321	36628041	36673571	-	Xelaev18034852m.g	ppa2	ppa2.L	pyrophosphatase (inorganic) 2	961142	961142	R­M­									0.395265	0.0475331	-0.431677	0.235579	-0.354909	2.96309	3.27195	0.024707			0.0047	0.043963	0.71965	0.91189	0.0201	0.0551221	0.1341	0.435251	0.00715	0.0218337	5e-05	0.000111009	5e-05	0.00010487	0.83465	0.924455
chr5L	81462524	81463460	1	81462472	81463472	81463222	81531314	+	Xelaev18027237m.g	lin28b	lin28b.L	lin-28 homolog B	1218968	1218968	R­M­									0.395138	-0.287209	-1.26444	0.501998	-0.248274	-4.34541	-4.14493	-0.577389			0.00825	0.0627507	0.0583	0.320036	1	1	1	1	0.08775	0.171217	5e-05	0.000111009	5e-05	0.00010487	1	1
chr8S	65830807	65831756	1	65830773	65831773	65831523	65843073	+	Xelaev18042212m.g	ube2a	ube2a.S	ubiquitin conjugating enzyme E2 A	969235	969235	R­M­									0.394757	-0.00996331	-0.375761	0.229671	-0.0315823	0.569887	0.55522	0.0360813			0.00425	0.0407802	0.93385	0.980292	0.0277	0.0706124	0.11775	0.406617	0.8008	0.868527	5e-05	0.000111009	5e-05	0.00010487	0.7753	0.89648
chr9_10L	53811095	53811937	1	53811051	53812051	53797508	53811301	-	Xelaev18044540m.g	nxph2	nxph2.L	neurexophilin 2	951505	951505	R­M­									0.394395	-0.0119429	-1.24332	0.0738667	0.116614	-1.52153	-1.68448	-0.477695			0.01005	0.0712539	0.9306	0.980116	0.00055	0.00324772	0.7741	0.932641	0.41575	0.556085	5e-05	0.000111009	5e-05	0.00010487	0.0353	0.148498
chr3S	97635690	97636636	1	97635641	97636641	97630240	97635891	-	Xelaev18021349m.g	tmed9	tmed9.S	transmembrane p24 trafficking protein 9	944837	944837	R­M­				R¯M­		R­M¯			0.394318	-0.0714763	-0.00310304	0.131007	-0.352758	1.26596	1.57266	-0.127591			0.00595	0.0511154	0.6228	0.86919	0.9812	0.985255	0.38335	0.714198	0.0125	0.0349393	5e-05	0.000111009	5e-05	0.00010487	0.3179	0.569091
chr3L	39147684	39148638	1	39147664	39148664	39148414	39154545	+	Xelaev18017309m.g	mxd3	mxd3.L	MAX dimerization protein 3	867570	867570	R­M­									0.394262	-0.19638	-0.0803817	0.258298	-0.393617	0.809343	1.15691	-0.333968			0.0066	0.0543998	0.17605	0.541972	0.56075	0.665417	0.0999	0.372213	0.0044	0.0145235	5e-05	0.000111009	5e-05	0.00010487	0.0142	0.0808429
chr7S	69656272	69657183	1	69656219	69657219	69656969	69683073	+	Xelaev18037615m.g	Xelaev18037615m	Xelaev18037615m.g				R­M­									0.393904	-0.0617305	-0.84272	0.157707	0.979528	0.798403	-0.226606	-0.400343			0.0035	0.0358447	0.5713	0.844768	0.1981	0.319425	0.29135	0.633752	5e-05	0.000283118	5e-05	0.000111009	0.0379	0.0544848	0.0019	0.0192943
chr5S	117487096	117487708	1	117486788	117487788	117487538	117528535	+	Xelaev18030063m.g	rnf144a	rnf144a.S	ring finger protein 144A	962807	962807	R­M­					R¯M­				0.392715	-0.0657165	-0.447623	0.259659	-0.0540359	-1.45921	-1.45147	-0.0149953			0.0026	0.0291399	0.5826	0.851005	0.0307	0.076406	0.1515	0.462607	0.6494	0.757537	5e-05	0.000111009	5e-05	0.00010487	0.9228	0.965093
chr1L	7377003	7377543	1	7376943	7377943	7370401	7377193	-	Xelaev18004905m.g	pradc1	pradc1.L	protease-associated domain containing 1	1003967	1003967	R­M­				R­M­		R­M¯			0.392398	-0.111191	-0.0285825	-0.0547347	0.399586	0.73142	0.286735	0.0326409			0.01475	0.0909007	0.4416	0.771696	0.8595	0.902137	0.7511	0.923308	0.0066	0.0204192	5e-05	0.000111009	0.04365	0.0621128	0.82	0.917626
chr3S	58098333	58099276	1	58098331	58099331	58087080	58098581	-	Xelaev18020758m.g	cox5a	cox5a.S	cytochrome c oxidase subunit Va	973616	973616	R­M­						R­M¯			0.392391	-0.128183	0.570232	0.471768	-0.201363	0.366827	0.522099	0.104362			0.00245	0.0279894	0.258	0.639421	0.0002	0.00143854	0.0017	0.0291275	0.0746	0.150855	0.00095	0.00182016	5e-05	0.00010487	0.39825	0.645082
Scaffold59	181017	181841	1	180981	181981	149840	181231	-	Xelaev18003840m.g	dap	dap.S	death-associated protein	5819679	5819679	R­M­				R¯M­					0.392337	0.155865	-0.195401	0.0282676	-0.732007	0.653177	1.33863	-0.217475			0.003	0.0322609	0.2194	0.597603	0.1469	0.256853	0.84165	0.955615	5e-05	0.000283118	5e-05	0.000111009	5e-05	0.00010487	0.08125	0.255171
chr9_10S	53345492	53346449	1	53345459	53346459	53335035	53345709	-	Xelaev18047092m.g	arl5a	arl5a.S	ADP ribosylation factor like GTPase 5A	1004383	1004383	R­M­						R­M¯			0.391482	-0.037414	-0.273965	0.114815	-0.153685	0.644144	0.751631	0.321317			0.00655	0.0541249	0.77995	0.934777	0.09575	0.186497	0.44385	0.759482	0.2466	0.378689	5e-05	0.000111009	5e-05	0.00010487	0.0163	0.0887622
chr9_10L	53246862	53247530	1	53246826	53247826	53243386	53247076	-	Xelaev18044533m.g	cxcr4	cxcr4.L	C-X-C motif chemokine receptor 4	489916	489916	R­M­				R¯M­	R¯M­				0.390185	0.1663	0.685089	1.25293	-1.82775	-4.07423	-2.29268	0.00740557			0.00215	0.0255262	0.1816	0.549927	0.0032	0.013137	5e-05	0.00165315	5e-05	0.000283118	5e-05	0.000111009	5e-05	0.00010487	0.9625	0.9824
chr5L	112255186	112256143	1	112255167	112256167	112255917	112278385	+	Xelaev18027655m.g	rarres1	rarres1.L	retinoic acid receptor responder (tazarotene induced) 1	1011085	1011085	R­M­	R­M¯			R¯M­					0.390011	0.413643	-0.198839	0.144558	-0.47438	-1.28043	-0.852706	0.186848			0.00355	0.0362284	5e-05	0.00245991	0.1963	0.317426	0.33365	0.673697	5e-05	0.000283118	5e-05	0.000111009	5e-05	0.00010487	0.12705	0.335254
chr3S	65512513	65513358	1	65512462	65513462	65495361	65512712	-	Xelaev18020905m.g	gdi2	gdi2.S	GDP dissociation inhibitor 2	980620	980620	R­M­									0.389843	0.223276	0.279055	0.130657	-0.247962	-0.045071	0.156656	0.154626			0.00215	0.0255262	0.02845	0.218058	0.0502	0.112748	0.3877	0.717699	0.01585	0.0426906	0.66505	0.70692	0.12835	0.164862	0.2009	0.440364
chr6L	55498089	55498667	1	55498043	55499043	55498793	55509885	+	Xelaev18031189m.g	psma2	psma2.L	proteasome subunit alpha 2	964710	964710	R­M­									0.389716	-0.0179136	-0.166538	0.373689	-0.300176	0.733027	0.986991	0.152976			0.0031	0.0330629	0.87915	0.967197	0.26315	0.388746	0.01095	0.104325	0.013	0.0361413	5e-05	0.000111009	5e-05	0.00010487	0.21815	0.460384
chr3S	24094996	24095801	1	24094820	24095820	24066922	24095070	-	Xelaev18020223m.g	Xelaev18020223m	Xelaev18020223m.g				R­M­				R¯M­					0.389248	0.108873	0.464125	0.513419	-0.501316	-0.41329	0.0420016	-0.0431955			0.00215	0.0255262	0.29795	0.675746	0.0019	0.00867724	0.00085	0.0171744	5e-05	0.000283118	0.00015	0.000316157	0.6927	0.724686	0.7243	0.870915
chr1L	111257659	111258576	1	111257632	111258632	111246583	111257882	-	Xelaev18006638m.g	ncln	ncln.L	nicalin	1004029	1004029	R­M­	R¯M¯								0.388633	-0.496726	0.0249328	0.215405	-0.20206	-0.0347007	0.121146	-0.185154			0.00605	0.0517183	0.00035	0.012136	0.8637	0.905131	0.17685	0.500201	0.1134	0.209402	0.78745	0.817507	0.34655	0.389927	0.1876	0.423227
chr8S	11054593	11055513	1	11054578	11055578	11044633	11054828	-	Xelaev18041175m.g	eif5	eif5.S	eukaryotic translation initiation factor 5	957968	957968	R­M­									0.38826	0.0957184	-0.353385	0.192117	0.187189	1.20232	0.968864	0.12283			0.00145	0.019676	0.3633	0.723134	0.04525	0.103903	0.2152	0.548138	0.0815	0.161766	5e-05	0.000111009	5e-05	0.00010487	0.31	0.561056
chr5S	10666867	10667861	1	10666864	10667864	10667614	10673271	+	Xelaev18028607m.g	ypel5	ypel5.S	yippee like 5	1017255	1017255	R­M­									0.387956	0.0345389	-0.216341	0.44728	-0.00908551	0.191846	0.155367	0.0225407			0.0166	0.0973655	0.8287	0.950962	0.2444	0.370295	0.01185	0.109645	0.9535	0.969021	0.20515	0.252966	0.3251	0.367966	0.88855	0.949933
chr8S	2965040	2965607	1	2964914	2965914	2948692	2965164	-	Xelaev18041040m.g	srp54	srp54.S	signal recognition particle 54kDa	960991	960991	R­M­						R­M¯			0.387341	-0.0149634	-0.364973	0.135196	-0.254749	0.807077	1.01572	0.106319			0.0034	0.0351667	0.90045	0.973394	0.0313	0.07758	0.35325	0.68998	0.03385	0.0796647	5e-05	0.000111009	5e-05	0.00010487	0.3893	0.63727
chr9_10L	23910202	23910930	1	23910165	23911165	23894976	23910415	-	Xelaev18043757m.g	slc25a10	slc25a10.L	solute carrier family 25 member 10	955174	955174	R­M­									0.385898	0.0473346	-0.314636	0.282413	-0.234266	0.0340441	0.222106	0.0342629			0.00915	0.0671043	0.7451	0.921833	0.0852	0.17035	0.0876	0.345298	0.09975	0.189496	0.8049	0.832672	0.121	0.156634	0.8136	0.914275
chr2S	33632797	33633244	1	33632753	33633753	33633503	33644541	+	Xelaev18014571m.g	atp5f1	atp5f1.S	ATP synthase, H+ transporting, mitochondrial Fo complex subunit B1	972906	972906	R­M­									0.384574	-0.00318257	0.243601	0.268297	-0.309473	0.496202	0.759562	-0.0186983			0.0022	0.025954	0.97665	0.991102	0.0809	0.163555	0.0791	0.329155	0.0039	0.0131029	5e-05	0.000111009	5e-05	0.00010487	0.87245	0.94249
chr8S	3045180	3046049	1	3045074	3046074	3045824	3065767	+	Xelaev18041043m.g	snx6	snx6.S	sorting nexin 6	943800	943800	R­M­									0.384333	0.142445	-0.430557	0.0874801	-0.239795	0.163758	0.357944	0.0702015			0.0032	0.0336874	0.23465	0.617095	0.0134	0.040271	0.56115	0.832476	0.05045	0.110116	0.1691	0.212567	0.00335	0.00568462	0.59205	0.792146
chr4S	19827228	19827707	1	19827166	19828166	19818109	19827416	-	Xelaev18024586m.g	Xelaev18024586m	Xelaev18024586m.g				R­M­						R­M¯			0.384311	0.142579	0.232111	0.691281	-0.768887	-0.307783	0.41561	0.02964			0.0035	0.0358447	0.2417	0.623869	0.1411	0.249097	5e-05	0.00165315	5e-05	0.000283118	0.0098	0.0159396	0.00095	0.00174975	0.81545	0.915261
chr1L	201969182	201970056	1	201969067	201970067	201774716	201969317	-	Xelaev18008352m.g	wdr70	wdr70.L	WD repeat domain 70	956086	956086	R­M­									0.383399	0.0586055	0.409261	0.332194	-0.653632	-0.191563	0.415944	0.0831436			0.00485	0.0447704	0.66125	0.886869	0.00825	0.02769	0.03375	0.206551	5e-05	0.000283118	0.12865	0.168592	0.0017	0.00302652	0.54215	0.758126
chr3L	119394598	119395401	1	119394580	119395580	119380225	119394830	-	Xelaev18018648m.g	ube2d4	ube2d4.L	ubiquitin conjugating enzyme E2D 4 (putative)	962536	962536	R­M­									0.383387	-0.327749	-0.168276	-0.225503	0.574844	-0.011717	-0.632821	0.0634258			0.01055	0.0736546	0.01175	0.13082	0.3072	0.43232	0.20055	0.531778	5e-05	0.000283118	0.9332	0.943214	5e-05	0.00010487	0.66625	0.837263
chr1S	83871501	83872373	1	83871401	83872401	83872151	83880749	+	Xelaev18009729m.g	mbd3	mbd3.S	methyl-CpG binding domain protein 3	491552	491552	R­M­									0.382562	-0.264212	0.240855	0.188417	-0.0669947	0.415004	0.435804	0.0581662			0.00385	0.0382544	0.02105	0.183387	0.084	0.168396	0.19805	0.529213	0.55475	0.6807	0.00045	0.000899601	0.00015	0.000301748	0.63695	0.819525
chr8L	175436	176262	1	175396	176396	176146	184644	+	Xelaev18038088m.g	gdi1	gdi1.L	GDP dissociation inhibitor 1	5907770	5907770	R­M­						R¯M¯			0.381644	0.0859333	0.020286	0.431704	-0.183849	-0.916229	-0.778243	0.19849			0.0025	0.0283243	0.3909	0.742167	0.8837	0.91938	0.00435	0.0567456	0.0726	0.147638	5e-05	0.000111009	5e-05	0.00010487	0.1076	0.302298
chr3L	95865222	95866098	1	95865202	95866202	95845687	95865452	-	Xelaev18018277m.g	lmnb3	lmnb3.L	lamin B3	920612	920612	R­M­				R¯M­					0.381471	-0.253778	0.0682457	0.445413	-0.500772	-0.649055	-0.194211	-0.371271			0.00415	0.0401018	0.0426	0.27232	0.63615	0.728332	0.00625	0.072607	0.0001	0.000537255	5e-05	0.000111009	0.11795	0.153008	0.01	0.0632544
chr4L	4734897	4735870	1	4734891	4735891	4702717	4735141	-	Xelaev18021788m.g	btbd10	btbd10.L	BTB (POZ) domain containing 10	988784	988784	R­M­									0.381318	0.0707264	0.715238	0.269694	-0.724315	-1.8373	-1.15836	0.451552			0.0115	0.0778225	0.66315	0.887889	0.0014	0.00679643	0.21085	0.54443	5e-05	0.000283118	5e-05	0.000111009	5e-05	0.00010487	0.02495	0.117875
chr3L	7613938	7614810	1	7613930	7614930	7591470	7614180	-	Xelaev18016802m.g	ndufa9	ndufa9.L	NADH:ubiquinone oxidoreductase subunit A9	949550	949550	R­M­									0.380954	0.0529753	0.251614	0.135124	-0.275874	0.280033	0.509844	0.12276			0.00225	0.0263764	0.62395	0.869561	0.0671	0.141108	0.3507	0.687413	0.0111	0.0316643	0.00865	0.0141825	5e-05	0.00010487	0.3165	0.567719
chr2L	143921354	143922304	1	143921344	143922344	143922094	143939514	+	Xelaev18013476m.g	letmd1	letmd1.L	LETM1 domain containing 1	962657	962657	R­M­	R¯M¯								0.380173	-0.398002	0.485676	0.647826	0.268347	-0.296758	-0.61071	-0.155484			0.0285	0.136256	0.01975	0.17703	0.01545	0.0449524	0.00235	0.0370312	0.0989	0.188315	0.0825	0.112597	0.0004	0.000768426	0.4144	0.658425
chr7S	77955484	77956390	1	77955471	77956471	77956221	77997194	+	Xelaev18037787m.g	Xelaev18037787m	Xelaev18037787m.g				R­M­									0.379694	0.176265	-0.179811	-0.026783	-0.642248	3.35225	3.94847	0.304431			0.00325	0.0340621	0.1223	0.462237	0.3089	0.434017	0.89265	0.970923	5e-05	0.000283118	5e-05	0.000111009	5e-05	0.00010487	0.0459	0.175989
chr6L	103916585	103917422	1	103916433	103917433	103917183	103934061	+	Xelaev18031837m.g	ndufv2	ndufv2.L	NADH:ubiquinone oxidoreductase core subunit V2	963049	963049	R­M­									0.378942	-0.0142578	-0.4858	0.0666472	-0.0124481	0.515684	0.482133	0.146517			0.0037	0.0372621	0.90455	0.974151	0.0067	0.0235539	0.6538	0.879895	0.917	0.946234	5e-05	0.000111009	5e-05	0.00010487	0.2481	0.493424
chr9_10S	61688510	61689477	1	61688498	61689498	61680802	61688748	-	Xelaev18047194m.g	hnrnpa3	hnrnpa3.S	heterogeneous nuclear ribonucleoprotein A3	5878764	5878764	R­M­				R¯M­					0.378767	0.0418258	-0.549565	0.227117	-0.688142	-0.838347	-0.1964	-0.27096			0.0027	0.0298365	0.7269	0.913706	0.00385	0.0151868	0.1468	0.454101	5e-05	0.000283118	5e-05	0.000111009	0.1033	0.135607	0.0456	0.175298
chr9_10S	66198438	66199177	1	66198433	66199433	66183438	66198683	-	Xelaev18047272m.g	cops8	cops8.S	COP9 signalosome subunit 8	5956804	5956804	R­M­									0.377077	0.187364	-0.372222	0.164872	-0.190821	-0.0809759	0.0635701	0.132648			0.00585	0.0506409	0.1259	0.468442	0.03035	0.0757011	0.27785	0.620825	0.1233	0.223624	0.5089	0.56019	0.6086	0.64551	0.31765	0.56888
chr7S	22131715	22132585	1	22131675	22132675	22132425	22141235	+	Xelaev18036980m.g	pgam1	pgam1.S	phosphoglycerate mutase 1	1007741	1007741	R­M­									0.377027	0.169714	-0.243613	0.354593	0.00619848	-0.103738	-0.156123	0.00229377			0.00445	0.0422937	0.0902	0.397224	0.15195	0.263717	0.0414	0.230134	0.94965	0.967048	0.32095	0.372193	0.1291	0.165724	0.98395	0.991118
chr2S	156834646	156835231	1	156834240	156835240	156834990	156841429	+	Xelaev18016456m.g	spcs2	spcs2.S	signal peptidase complex subunit 2	5826458	5826458	R­M­									0.376693	0.253847	0.120361	0.100594	-0.510919	0.711885	1.17655	0.0258391			0.0051	0.0462574	0.03995	0.263188	0.37035	0.493039	0.49525	0.790829	5e-05	0.000283118	5e-05	0.000111009	5e-05	0.00010487	0.8298	0.922133
chr5L	30030894	30031856	1	30030883	30031883	30010989	30031133	-	Xelaev18026493m.g	cep68	cep68.L	centrosomal protein 68kDa	6458139	6458139	R­M­									0.376689	0.310777	0.033497	0.355312	-0.192458	-0.608735	-0.461351	0.380841			0.02655	0.130114	0.07485	0.362503	0.8803	0.917104	0.083	0.335954	0.2734	0.409068	0.0014	0.00261511	0.0161	0.0245424	0.05215	0.190818
chr1L	178728530	178729301	1	178728308	178729308	178729058	178757008	+	Xelaev18008050m.g	riok2	riok2.L	RIO kinase 2	942398	942398	R­M­						R­M¯			0.37636	0.0920873	0.637116	0.306759	-0.701263	0.0391663	0.694531	0.335773			0.005	0.045701	0.4783	0.793176	5e-05	0.000452144	0.0434	0.235868	5e-05	0.000283118	0.7423	0.777328	5e-05	0.00010487	0.0108	0.0668691
chr8S	77711571	77712374	1	77711380	77712380	77705081	77711630	-	Xelaev18042402m.g	Xelaev18042402m	Xelaev18042402m.g				R­M­						R­M¯			0.376264	0.105918	-0.0534553	0.459684	-1.0707	0.767165	1.79123	0.120487			0.00325	0.0340621	0.303	0.680042	0.7209	0.797159	0.01385	0.121827	5e-05	0.000283118	5e-05	0.000111009	5e-05	0.00010487	0.3441	0.594882
chr1L	163763990	163764720	1	163763976	163764976	163746858	163764226	-	Xelaev18007851m.g	aldh2	aldh2.L	aldehyde dehydrogenase 2 family (mitochondrial)	490835	490835	R­M­									0.375794	0.397101	0.130592	-0.028352	-0.433428	2.5184	2.90541	0.165024			0.00475	0.0442715	0.00105	0.0270007	0.3263	0.450898	0.8583	0.960693	0.0005	0.00223773	5e-05	0.000111009	5e-05	0.00010487	0.182	0.416235
chr1L	52164414	52165018	1	52164309	52165309	52165059	52185604	+	Xelaev18005530m.g	abce1	abce1.L	ATP binding cassette subfamily E member 1	993987	993987	R­M­									0.37552	-0.100126	0.0551441	0.358639	-0.455533	0.458918	0.86846	-0.297491			0.00425	0.0407802	0.395	0.744341	0.6744	0.760135	0.0176	0.141116	5e-05	0.000283118	0.0001	0.000214711	5e-05	0.00010487	0.0218	0.108198
chr8L	70700622	70701600	1	70700606	70701606	70701356	70705856	+	Xelaev18039638m.g	vcpkmt	vcpkmt.L	valosin containing protein lysine methyltransferase	5841342	5841342	R­M­									0.37551	0.0140043	-0.0122308	0.562223	-0.347533	-0.267939	0.0335743	0.047629			0.02305	0.119514	0.9416	0.982718	0.95155	0.965099	0.00405	0.0541529	0.0444	0.0993213	0.10565	0.141	0.85145	0.869054	0.78725	0.90195
chr4S	100849776	100850655	1	100849767	100850767	100850517	100860903	+	Xelaev18025808m.g	wdr82	wdr82.S	WD repeat domain 82	1003224	1003224	R­M­				R¯M­	R¯M­				0.375142	-0.0866102	-0.471801	0.319928	-0.48063	-0.47373	-0.0388857	-0.27733			0.0045	0.0425667	0.48185	0.795155	0.0094	0.0306426	0.0441	0.237871	5e-05	0.000283118	0.0001	0.000214711	0.75135	0.77854	0.04585	0.175919
chr5S	49973112	49974068	1	49973109	49974109	49927524	49973359	-	Xelaev18029133m.g	tsnax	tsnax.S	translin-associated factor X	947706	947706	R­M­									0.375039	0.0700814	-0.0411033	0.522534	-0.524162	-0.193103	0.28446	0.200503			0.00745	0.0590664	0.62195	0.869004	0.79755	0.856237	0.0012	0.0226836	0.00025	0.00121549	0.1441	0.186445	0.04275	0.0609408	0.15865	0.383937
chr9_10S	26533769	26534706	1	26533731	26534731	26534481	26540969	+	Xelaev18046536m.g	zswim3	zswim3.S	zinc finger SWIM-type containing 3	1217693	1217693	R­M­									0.375018	0.064326	-0.576128	0.0133726	-0.332725	0.0467958	0.332889	-0.0235378			0.00915	0.0671043	0.652	0.882337	0.00425	0.0163939	0.93155	0.980961	0.0169	0.0450627	0.73135	0.767452	0.01745	0.0264487	0.86975	0.941385
chr4L	74846473	74847411	1	74846419	74847419	74822607	74846669	-	Xelaev18023002m.g	atg4c	atg4c.L	autophagy related 4C, cysteine peptidase	941085	941085	R­M­									0.374761	-0.230924	0.589771	0.413905	-0.338464	0.565518	0.857523	0.181809			0.0139	0.087233	0.14535	0.502853	0.0002	0.00143854	0.0096	0.0959894	0.02415	0.0604599	5e-05	0.000111009	5e-05	0.00010487	0.1944	0.432391
chr6L	135376499	135377424	1	135376448	135377448	135326621	135376698	-	Xelaev18032285m.g	eif3e	eif3e.L	eukaryotic translation initiation factor 3 subunit E	946245	946245	R­M­									0.374737	0.246787	0.0136912	0.370751	-0.998429	0.29607	1.24832	0.280385			0.0024	0.0276122	0.0286	0.218755	0.943	0.959109	0.01845	0.145367	5e-05	0.000283118	0.0063	0.0105473	5e-05	0.00010487	0.0252	0.118673
chr1L	141736723	141737504	1	141736579	141737579	141737329	141755517	+	Xelaev18007331m.g	pnp	pnp.L	purine nucleoside phosphorylase	1011597	1011597	R­M­									0.374626	0.22999	-0.119383	0.108795	-0.238054	0.452317	0.644511	-0.222494			0.00425	0.0407802	0.04455	0.277971	0.3716	0.494099	0.4497	0.763122	0.0387	0.0888565	0.00015	0.000316157	5e-05	0.00010487	0.07555	0.243997
chr1S	116597631	116598604	1	116597606	116598606	116598356	116609833	+	Xelaev18010299m.g	pnp	pnp.S	purine nucleoside phosphorylase	1011597	1011597	R­M­				R¯M­					0.374545	0.216712	-0.274644	0.0389077	-0.797406	0.0287481	0.778532	-0.307982			0.0047	0.043963	0.10045	0.417941	0.0585	0.126866	0.80805	0.943584	5e-05	0.000283118	0.813	0.839539	5e-05	0.00010487	0.0242	0.11547
chr4S	99977737	99978673	1	99977682	99978682	99972528	99977932	-	Xelaev18025789m.g	manf	manf.S	mesencephalic astrocyte-derived neurotrophic factor	953086	953086	R­M­						R­M¯			0.373367	-0.4877	-0.252062	0.60431	0.00682027	1.31602	1.26376	-0.341089			0.03025	0.141528	0.007	0.0955128	0.13255	0.237626	0.00025	0.00664644	0.96825	0.97835	5e-05	0.000111009	5e-05	0.00010487	0.0183	0.0959499
chr8L	38430487	38431266	1	38430272	38431272	38431022	38444367	+	Xelaev18038892m.g	Xelaev18038892m	Xelaev18038892m.g				R­M­						R­M¯			0.373073	0.144817	-0.272969	0.209772	-0.179075	0.59021	0.7232	0.102523			0.0045	0.0425667	0.1442	0.501335	0.1273	0.230569	0.21825	0.551631	0.07475	0.1511	5e-05	0.000111009	5e-05	0.00010487	0.4181	0.662184
chr8S	42716976	42717513	1	42716521	42717521	42695539	42716771	-	Xelaev18041858m.g	ndufa8	ndufa8.S	NADH:ubiquinone oxidoreductase subunit A8	979563	979563	R­M­									0.372954	-0.456128	0.0568449	0.218613	0.351914	0.646949	0.249283	0.560027			0.0162	0.0958187	0.00155	0.0352672	0.7206	0.79686	0.1591	0.474655	0.0133	0.0368509	5e-05	0.000111009	0.0637	0.0870717	0.00015	0.00270545
chr9_10L	69437602	69438591	1	69437598	69438598	69335937	69437848	-	Xelaev18044766m.g	sestd1	sestd1.L	SEC14 and spectrin domain containing 1	977655	977655	R­M­									0.372846	-0.0384583	-0.0688597	0.657314	-0.620489	-1.2507	-0.676417	-0.0903787			0.0035	0.0358447	0.72665	0.913587	0.64415	0.735268	5e-05	0.00165315	5e-05	0.000283118	5e-05	0.000111009	5e-05	0.00010487	0.4842	0.715273
chr9_10L	94111252	94112202	1	94111247	94112247	94100066	94111497	-	Xelaev18045227m.g	lfng	lfng.L	LFNG O-fucosylpeptide 3-beta-N-acetylglucosaminyltransferase	487974	487974	R­M­				R¯M­		R­M¯			0.372786	0.191859	-0.542606	-0.239519	-0.80513	-0.274911	0.483732	0.195104			0.0048	0.0445142	0.1373	0.489151	0.0041	0.0159441	0.1253	0.420395	5e-05	0.000283118	0.02545	0.0386053	0.00015	0.000301748	0.14625	0.365743
chr6S	98449198	98450169	1	98449191	98450191	98423570	98449441	-	Xelaev18033802m.g	ube2w	ube2w.S	ubiquitin conjugating enzyme E2W (putative)	954745	954745	R­M­									0.372649	0.108259	-0.0884416	0.210274	-0.149889	0.786913	0.890802	0.383178			0.00545	0.0482871	0.38535	0.738923	0.5455	0.652528	0.15905	0.47461	0.231	0.361432	5e-05	0.000111009	5e-05	0.00010487	0.00365	0.0309199
chr3S	89648051	89649025	1	89648028	89649028	89648778	89664837	+	Xelaev18021232m.g	ube2n	ube2n.S	ubiquitin conjugating enzyme E2 N	943748	943748	R­M¯	R­M¯				R¯M¯				0.372469	0.291651	0.457606	0.284406	-0.201809	-0.27893	-0.122923	0.178736			0.0032	0.0336874	0.0053	0.080161	0.00215	0.00957471	0.0565	0.273934	0.057	0.121503	0.0082	0.013496	0.24745	0.288256	0.14115	0.357102
chr2L	61949731	61950677	1	61949698	61950698	61943852	61949948	-	Xelaev18012172m.g	tuba3c	tuba3c.L	tubulin alpha 3c	5788468	5788468	R­M­									0.371712	0.147797	0.413867	0.491683	-0.0627877	0.874049	0.890595	-0.0715592			0.00275	0.0301839	0.15805	0.519692	0.0074	0.0254492	0.00255	0.0390327	0.552	0.678369	5e-05	0.000111009	5e-05	0.00010487	0.5569	0.768773
chr4L	122645669	122646568	1	122645577	122646577	122639213	122645827	-	Xelaev18023889m.g	rpl29	rpl29.L	ribosomal protein L29	5789750	5789750	R­M­									0.370717	0.15773	0.683112	0.298828	-1.01672	0.576003	1.54621	0.390037			0.0029	0.0313801	0.16195	0.523861	0.0001	0.000817608	0.05915	0.279141	5e-05	0.000283118	5e-05	0.000111009	5e-05	0.00010487	0.003	0.0268628
chr7S	76337960	76338918	1	76337936	76338936	76296558	76338186	-	Xelaev18037757m.g	bcam	bcam.S	basal cell adhesion molecule (Lutheran blood group)	921466	921466	R­M­									0.370148	0.221884	-0.190487	0.509598	-0.790004	-1.45694	-0.713139	-0.238472			0.0035	0.0358447	0.06285	0.332619	0.25525	0.381278	0.00225	0.0358489	5e-05	0.000283118	5e-05	0.000111009	5e-05	0.00010487	0.10475	0.297813
chr7S	16244005	16244931	1	16243934	16244934	16223681	16244184	-	Xelaev18036894m.g	ccnj	ccnj.S	cyclin J	485596	485596	R­M­									0.369407	-0.136424	-0.802351	-0.0847879	-0.487752	-0.600696	-0.159043	-0.143237			0.02215	0.11685	0.45115	0.777562	0.0033	0.0134743	0.70075	0.901153	0.0047	0.0153732	0.00045	0.000899601	0.37835	0.421577	0.4405	0.681203
chr2S	103205823	103206804	1	103205819	103206819	103173744	103206069	-	Xelaev18015656m.g	ipo5	ipo5.S	importin 5	491442	491442	R­M­				R¯M­					0.369369	0.0254453	0.365196	0.482671	-0.270091	0.989802	1.21381	-0.111636			0.00345	0.0355144	0.79775	0.940939	0.0242	0.063511	0.0049	0.0616216	0.0079	0.0238121	5e-05	0.000111009	5e-05	0.00010487	0.3544	0.605123
chr1L	146587623	146588586	1	146587615	146588615	146588365	146612526	+	Xelaev18007484m.g	ankrd13a	ankrd13a.L	ankyrin repeat domain 13A	998905	998905	R­M­									0.368558	0.173277	-0.0147839	0.525078	-0.381573	0.235479	0.570621	-0.534851			0.0128	0.08291	0.238	0.620275	0.921	0.944713	0.00255	0.0390327	0.0102	0.0294735	0.08075	0.110461	0.0002	0.000397322	0.00065	0.00872758
chr9_10S	21757909	21758809	1	21757907	21758907	21758657	21779245	+	Xelaev18046438m.g	chmp6	chmp6.S	charged multivesicular body protein 6	973526	973526	R­M­						R­M¯			0.368096	0.0141084	-0.396509	0.224813	-0.0844442	0.631408	0.669487	-0.00755926			0.0072	0.0576998	0.9139	0.976317	0.0188	0.0523698	0.13595	0.437765	0.50585	0.638235	5e-05	0.000111009	5e-05	0.00010487	0.95345	0.978553
chr6L	31070153	31071035	1	31070143	31071143	30978557	31070393	-	Xelaev18030885m.g	slc25a13	slc25a13.L	solute carrier family 25 member 13	1013330	1013330	R­M­									0.367661	-0.0196109	-0.620182	0.0786022	-0.353968	0.26071	0.568479	-0.175641			0.0036	0.0365522	0.8542	0.957949	0.001	0.0051799	0.5932	0.848535	0.0011	0.0043965	0.0139	0.0220654	5e-05	0.00010487	0.14535	0.364509
chr2L	6162878	6163717	1	6162802	6163802	6163552	6172139	+	Xelaev18011324m.g	creg1	creg1.L	cellular repressor of E1A stimulated genes 1	972952	972952	R­M­				R­M­		R­M¯			0.3675	0.0944066	0.269344	-0.202073	0.464984	1.59342	1.08241	0.476903			0.02845	0.136067	0.52515	0.821166	0.06925	0.144667	0.18195	0.507469	0.0034	0.0116762	5e-05	0.000111009	5e-05	0.00010487	0.0005	0.00713765
chr3L	12061269	12062137	1	12061169	12062169	12061919	12081173	+	Xelaev18016892m.g	vdac1	vdac1.L	voltage-dependent anion channel 1	955062	955062	R­M­									0.367484	-0.0316581	0.241719	0.0965893	0.0907708	0.597578	0.460873	0.150784			0.00255	0.0287904	0.74885	0.923307	0.1055	0.200381	0.56175	0.832476	0.37465	0.516045	5e-05	0.000111009	5e-05	0.00010487	0.2395	0.484086
Scaffold2050	1317	1942	0.32	1742	1992	878	1992	-	Xelaev18001106m.g	Xelaev18001106m	Xelaev18001106m.g				R­M­	R­M¯					R­M¯			0.366966	0.483288	0.629907	0.0361704	-0.0534557	0.502631	0.510087	0.599939			0.01015	0.0717673	5e-05	0.00245991	0.01865	0.0520906	0.88375	0.968037	0.61215	0.728305	5e-05	0.000111009	5e-05	0.00010487	0.00315	0.0278028
chr6L	31237817	31238627	1	31237811	31238811	31235238	31238061	-	Xelaev18030886m.g	shfm1	shfm1.L				R­M­						R­M¯			0.366603	-0.0100362	-0.00522298	0.519325	-0.07851	1.11762	1.15005	0.351055			0.0146	0.0902971	0.94645	0.983384	0.972	0.979342	0.00045	0.0106551	0.5732	0.695981	5e-05	0.000111009	5e-05	0.00010487	0.00825	0.0554804
chr8L	45397084	45398029	1	45397054	45398054	45397804	45444258	+	Xelaev18038978m.g	pls3	pls3.L	plastin 3	922727	922727	R­M­				R­M­		R­M¯			0.366595	0.0918993	-0.908529	0.0452155	0.39018	2.60564	2.16922	-0.405593			0.00545	0.0482871	0.4088	0.752443	5e-05	0.000452144	0.75995	0.92665	0.00045	0.00204522	5e-05	0.000111009	5e-05	0.00010487	0.00235	0.0224994
chr1L	125216899	125217521	1	125216540	125217540	125217290	125244665	+	Xelaev18006825m.g	plgrkt	plgrkt.L	plasminogen receptor, C-terminal lysine transmembrane protein	1011540	1011540	R­M­		R­M­				R¯M¯			0.36633	-0.202733	0.404092	0.409226	-0.048906	-0.492233	-0.490108	7.65522e-05			0.01405	0.0879833	0.1532	0.513522	0.0207	0.0563924	0.022	0.161013	0.7286	0.817809	0.001	0.00190958	0.0009	0.00166201	0.99325	0.995291
chr8S	37228664	37229499	1	37228639	37229639	37224212	37228889	-	Xelaev18041765m.g	Xelaev18041765m	Xelaev18041765m.g				R­M­				R¯M­					0.365962	-0.0416642	-0.0196387	0.543439	-0.76072	1.27067	1.98573	0.218546			0.00485	0.0447704	0.7274	0.913938	0.8896	0.923259	0.00115	0.0219207	5e-05	0.000283118	5e-05	0.000111009	5e-05	0.00010487	0.0763	0.245563
chr9_10L	28703916	28704819	1	28703850	28704850	28704600	28712612	+	Xelaev18043826m.g	vps25	vps25.L	vacuolar protein sorting 25 homolog	976398	976398	R­M­									0.365665	-0.0884904	-0.464327	0.077074	-0.271697	1.11607	1.34192	0.0867456			0.0284	0.135953	0.619	0.868466	0.01355	0.0406097	0.63255	0.869836	0.11145	0.206525	5e-05	0.000111009	5e-05	0.00010487	0.5363	0.754081
chr9_10L	85208841	85209811	1	85208829	85209829	85190526	85209079	-	Xelaev18045070m.g	Xelaev18045070m	Xelaev18045070m.g				R­M­						R­M¯			0.365376	0.0407023	0.0381088	0.526413	-0.387895	-0.085432	0.256431	0.158871			0.00435	0.0415253	0.68645	0.898955	0.78405	0.845748	0.00125	0.0233376	0.00025	0.00121549	0.4115	0.465121	0.01435	0.0220409	0.18895	0.42503
chr9_10S	35795920	35796484	1	35795737	35796737	35784561	35795987	-	Xelaev18046772m.g	znf684	znf684.S	zinc finger protein 684	5956223	5956223	R­M­				R¯M­					0.364329	-0.00262031	-0.541107	0.103409	-0.837764	-0.0907445	0.700566	-0.089234			0.00995	0.0707764	0.99215	0.995775	0.0054	0.0198452	0.53445	0.816705	5e-05	0.000283118	0.49165	0.543345	5e-05	0.00010487	0.5242	0.74502
chr4S	73351992	73352897	1	73351910	73352910	73352660	73359413	+	Xelaev18025332m.g	arpc5	arpc5.S	actin related protein 2/3 complex subunit 5	494088	494088	R­M­				R¯M­		R­M¯			0.363478	-0.24423	-0.412859	0.451027	-0.517627	1.15325	1.62478	-0.203576			0.00815	0.0624281	0.07355	0.35968	0.01485	0.04357	0.00305	0.0444417	5e-05	0.000283118	5e-05	0.000111009	5e-05	0.00010487	0.1093	0.305407
chr2L	170730001	170730906	1	170729939	170730939	170629701	170730189	-	Xelaev18013895m.g	Xelaev18013895m	Xelaev18013895m.g				R­M­									0.362762	0.083686	0.206035	0.175434	-0.326407	-0.263206	0.0176537	0.0364287			0.00415	0.0401018	0.46965	0.788591	0.1388	0.246138	0.23875	0.576879	0.0038	0.0128176	0.0223	0.034224	0.88185	0.896271	0.77565	0.896624
chr1L	88264036	88264992	1	88264010	88265010	88248173	88264260	-	Xelaev18006068m.g	lsm7	lsm7.L	LSM7 homolog, U6 small nuclear RNA and mRNA degradation associated	1008122	1008122	R­M­									0.362457	0.213495	0.311262	0.235217	-0.348968	0.691921	0.994179	0.0810547			0.0352	0.154385	0.24715	0.628235	0.05965	0.128775	0.16715	0.487892	0.0501	0.109479	5e-05	0.000111009	5e-05	0.00010487	0.59105	0.791312
chr4L	86226891	86227786	1	86226876	86227876	86164312	86227126	-	Xelaev18023167m.g	eps15	eps15.L	epidermal growth factor receptor pathway substrate 15	6070904	6070904	R­M­						R¯M¯			0.36222	-0.000325165	-0.101049	0.292391	-0.290273	-0.752391	-0.508294	-0.387749			0.00335	0.0348017	0.99845	0.998488	0.4424	0.560911	0.05095	0.25832	0.0046	0.0150835	5e-05	0.000111009	5e-05	0.00010487	0.0035	0.0300429
chr2L	143307245	143308084	1	143307089	143308089	143307839	143319016	+	Xelaev18013463m.g	tspan31	tspan31.L	tetraspanin 31	942511	942511	R­M­									0.362179	-0.022905	0.229775	0.259694	0.0493578	0.677809	0.582404	-0.0236622			0.0048	0.0445142	0.83345	0.95207	0.08625	0.172032	0.08105	0.332451	0.6569	0.762976	5e-05	0.000111009	5e-05	0.00010487	0.8418	0.927605
chr7L	33939573	33940449	1	33939452	33940452	33940202	33956415	+	Xelaev18034794m.g	vps26a	vps26a.L	VPS26 retromer complex component A	944859	944859	R­M­									0.362166	0.207335	-0.408257	0.125395	0.0175345	0.686812	0.623098	0.14262			0.00645	0.0536908	0.0806	0.375227	0.01895	0.0527175	0.39195	0.720805	0.8886	0.927941	5e-05	0.000111009	5e-05	0.00010487	0.2538	0.4987
chr7L	73575937	73576690	1	73575711	73576711	73576461	73591377	+	Xelaev18035400m.g	dpagt1	dpagt1.L	dolichyl-phosphate (UDP-N-acetylglucosamine) N-acetylglucosaminephosphotransferase 1 (GlcNAc-1-P transferase)	952498	952498	R­M­									0.361704	-0.0729094	-0.696741	-0.0219616	0.482251	0.8327	0.304795	-0.112462			0.0136	0.0859099	0.56725	0.842458	0.0003	0.00199927	0.88685	0.969097	0.00045	0.00204522	5e-05	0.000111009	0.01545	0.0236125	0.3949	0.64175
chr5L	155570630	155571622	1	155570627	155571627	155571377	155583234	+	Xelaev18028316m.g	hadhb	hadhb.L	hydroxyacyl-CoA dehydrogenase/3-ketoacyl-CoA thiolase/enoyl-CoA hydratase (trifunctional protein), beta subunit	1009672	1009672	R­M­					R­M­				0.361581	0.163125	-0.413295	0.0653275	-0.106546	1.34053	1.40106	0.0609489			0.0089	0.0658089	0.2133	0.590738	0.01745	0.0494187	0.65695	0.881481	0.4168	0.557122	5e-05	0.000111009	5e-05	0.00010487	0.623	0.810913
chr4L	87539495	87540454	1	87539483	87540483	87531925	87539733	-	Xelaev18023203m.g	tmem59	tmem59.L	transmembrane protein 59	970575	970575	R­M­									0.361478	0.24913	0.101971	-0.0422692	-0.130511	0.924949	1.00912	0.150336			0.00555	0.0488569	0.0266	0.208726	0.4245	0.543816	0.7712	0.931495	0.2443	0.376562	5e-05	0.000111009	5e-05	0.00010487	0.2162	0.458462
chr1S	11430409	11431307	1	11430313	11431313	11363291	11430563	-	Xelaev18008860m.g	fam53a	fam53a.S	family with sequence similarity 53 member A	920486	920486	R­M­									0.361446	-0.158876	-0.230536	0.0614662	-0.381146	0.559303	0.894139	-0.285872			0.0136	0.0859099	0.28455	0.66526	0.12635	0.229306	0.6977	0.899819	0.0083	0.0248303	5e-05	0.000111009	5e-05	0.00010487	0.0411	0.164152
chr2L	29659219	29660157	1	29659178	29660178	29659928	29672470	+	Xelaev18011649m.g	cenpv	cenpv.L	centromere protein V	956916	956916	R­M­				R¯M­					0.361392	0.21551	0.267194	-0.155038	-1.52017	-2.87737	-1.4033	0.428174			0.00875	0.0651442	0.172	0.536985	0.26165	0.387287	0.5174	0.805713	5e-05	0.000283118	5e-05	0.000111009	5e-05	0.00010487	0.0427	0.16815
chr4S	49675781	49676618	1	49675779	49676779	49655816	49676029	-	Xelaev18024997m.g	got2	got2.S	glutamic-oxaloacetic transaminase 2	998299	998299	R­M­						R­M¯			0.361142	-0.0455471	-0.279833	0.0837498	-0.33376	1.17391	1.46142	0.207106			0.0038	0.0379315	0.65295	0.882678	0.1228	0.224797	0.6338	0.870502	0.001	0.00405151	5e-05	0.000111009	5e-05	0.00010487	0.1179	0.320042
chr3L	117187092	117187583	1	117186677	117187677	117187427	117205564	+	Xelaev18018571m.g	fahd2a	fahd2a.L	fumarylacetoacetate hydrolase domain containing 2A	964030	964030	R­M­		R­M­				R­M¯			0.360809	0.24677	0.335969	0.12284	-0.143421	0.306216	0.404096	0.219447			0.0113	0.076869	0.05805	0.319269	0.02555	0.0662236	0.41125	0.73491	0.28265	0.419572	0.0184	0.0286575	0.00185	0.00327736	0.10585	0.299653
Scaffold105	252496	253367	1	252452	253452	253202	275469	+	Xelaev18000054m.g	prpf19	prpf19.L	pre-mRNA processing factor 19	975232	975232	R­M­				R¯M­					0.360762	-0.14027	-0.0990821	0.341755	-0.457147	0.216762	0.62769	-0.434777			0.00645	0.0536908	0.27385	0.655887	0.47555	0.591395	0.02875	0.188468	0.0002	0.00100179	0.06565	0.0914318	5e-05	0.00010487	0.0013	0.0146819
chr1L	111036783	111037704	0.956569	111036823	111037823	111026746	111037073	-	Xelaev18006629m.g	armc6	armc6.L	armadillo repeat containing 6	953884	953884	R­M­									0.360747	0.0512613	0.975552	0.722984	-0.754522	-0.698908	0.00932254	0.257537			0.006	0.0513922	0.6712	0.891208	5e-05	0.000452144	5e-05	0.00165315	5e-05	0.000283118	5e-05	0.000111009	0.936	0.943994	0.04855	0.182056
chr4L	48761902	48762804	0.907982	48761721	48762721	48762471	48774393	+	Xelaev18022603m.g	ist1	ist1.L	increased sodium tolerance 1 homolog	1012891	1012891	R­M­					R­M¯				0.360194	0.0683558	0.845211	0.886876	-0.313662	0.253173	0.520633	-0.0356442			0.0061	0.0519239	0.57465	0.846936	5e-05	0.000452144	5e-05	0.00165315	0.01115	0.031776	0.03225	0.0480836	5e-05	0.00010487	0.7718	0.895151
chr8S	7127677	7128599	1	7127601	7128601	7128351	7134800	+	Xelaev18041122m.g	dact1	dact1.S	dishevelled-binding antagonist of beta-catenin 1	478638	478638	R­M­				R­M­					0.359993	0.108315	-0.42111	-0.122299	0.392316	-1.6976	-2.13594	0.362343			0.0194	0.107809	0.4175	0.757625	0.1197	0.220517	0.6049	0.855464	0.00585	0.0184675	5e-05	0.000111009	5e-05	0.00010487	0.0885	0.269062
chr9_10S	86569380	86570222	1	86569234	86570234	86569984	86581471	+	Xelaev18047558m.g	drg2	drg2.S	developmentally regulated GTP binding protein 2	5910547	5910547	R­M­									0.359547	0.198458	-0.131381	0.317146	-0.52846	0.0931332	0.575573	0.218998			0.00505	0.0459803	0.08835	0.392859	0.3667	0.489617	0.03555	0.211909	5e-05	0.000283118	0.41765	0.471417	5e-05	0.00010487	0.0864	0.26488
Scaffold20	7508671	7509545	1	7508661	7509661	7502656	7508911	-	Xelaev18001058m.g	eif4a1	eif4a1.S	eukaryotic translation initiation factor 4A1	491255	491255	R­M­				R¯M­		R­M¯			0.359525	-0.126717	0.255338	0.602218	-0.873027	0.52229	1.34955	-0.340754			0.0038	0.0379315	0.24675	0.627463	0.07255	0.149904	0.0001	0.00311026	5e-05	0.000283118	5e-05	0.000111009	5e-05	0.00010487	0.0081	0.0547099
chr1S	134467565	134468461	0.955357	134467421	134468421	134468171	134483966	+	Xelaev18010626m.g	vps33a	vps33a.S	VPS33A, CORVET/HOPS core subunit	978482	978482	R­M­						R¯M¯			0.359209	-0.0161813	-0.162173	0.00819182	0.0980906	-0.257093	-0.401422	-0.16477			0.02035	0.111024	0.91005	0.97508	0.3807	0.502857	0.9664	0.98828	0.5094	0.641332	0.0838	0.114254	0.00845	0.0134614	0.33335	0.583667
chr2L	29328453	29329426	1	29328450	29329450	29325166	29328700	-	Xelaev18011639m.g	emc6	emc6.L	ER membrane protein complex subunit 6	997904	997904	R­M­						R­M¯			0.357614	0.0513721	0.332027	0.0604005	0.0797853	0.639193	0.512925	0.277553			0.02475	0.124434	0.7368	0.918315	0.033	0.0808436	0.7124	0.905083	0.6053	0.722531	0.0001	0.000214711	0.0009	0.00166201	0.0538	0.194957
Scaffold120	24741	25387	1	24390	25390	25140	30046	+	Xelaev18000191m.g	tmed10.1	tmed10.1.L				R­M­									0.35642	-0.237872	0.102809	0.174328	0.152024	0.96906	0.771174	-0.0657166			0.01875	0.105458	0.09335	0.403866	0.4692	0.585989	0.259	0.599876	0.2758	0.411653	5e-05	0.000111009	5e-05	0.00010487	0.62515	0.812467
chr1L	103054200	103054955	1	103053980	103054980	103054730	103068449	+	Xelaev18006454m.g	cdc34	cdc34.L	cell division cycle 34	5772504	5772504	R­M­						R­M¯			0.355944	-0.000962933	0.27981	0.245998	-0.496766	0.523054	0.973678	0.0393798			0.00805	0.0620458	0.994	0.996381	0.04595	0.105129	0.0979	0.368029	5e-05	0.000283118	5e-05	0.000111009	5e-05	0.00010487	0.7574	0.888498
chr8S	65764929	65765919	1	65764928	65765928	65765678	65769437	+	Xelaev18042210m.g	slc25a5	slc25a5.S	solute carrier family 25 (mitochondrial carrier; adenine nucleotide translocator), member 5	6082576	6082576	R­M­									0.355802	0.0733529	-0.120823	0.40146	-0.359969	-0.212543	0.101316	0.0678566			0.0058	0.0503421	0.46645	0.786669	0.4148	0.534636	0.0159	0.133489	0.00025	0.00121549	0.04145	0.0606249	0.3235	0.366365	0.5773	0.782965
chr8S	7547021	7547966	1	7546990	7547990	7483384	7547240	-	Xelaev18041126m.g	rtn1	rtn1.S	reticulon 1	1011332	1011332	R­M­									0.355658	0.407541	0.61226	1.28555	-0.374808	-1.52301	-1.19393	-0.011545			0.0083	0.0629102	5e-05	0.00245991	0.0041	0.0159441	5e-05	0.00165315	0.00025	0.00121549	5e-05	0.000111009	5e-05	0.00010487	0.92445	0.965728
chr8L	58458120	58459038	1	58458096	58459096	58454309	58458346	-	Xelaev18039387m.g	Xelaev18039387m	Xelaev18039387m.g				R­M­				R¯M­					0.3548	-0.0675108	-0.578308	0.354387	-0.435933	-0.222447	0.166954	-0.184944			0.0083	0.0629102	0.60315	0.861147	0.00215	0.00957471	0.0259	0.177729	0.00075	0.0031662	0.07435	0.102443	0.18905	0.23078	0.1775	0.410128
chr8S	74466055	74467043	1	74466053	74467053	74394921	74466303	-	Xelaev18042313m.g	gpc4	gpc4.S	glypican 4	976426	976426	R­M­									0.354723	-0.0121659	-1.14276	-0.227646	-0.956662	1.25731	2.16784	-0.416642			0.00565	0.0494527	0.91915	0.977361	5e-05	0.000452144	0.12565	0.420896	5e-05	0.000283118	5e-05	0.000111009	5e-05	0.00010487	0.0018	0.0185499
chr9_10L	44524244	44525172	1	44524208	44525208	44524958	44533139	+	Xelaev18044303m.g	coil	coil.L	coilin	6457418	6457418	R­M­									0.354201	0.04657	-0.354099	0.0218351	-0.0317249	0.0178339	0.00384826	0.126922			0.0297	0.13986	0.77365	0.933343	0.09095	0.179395	0.9056	0.974478	0.84235	0.896703	0.90845	0.921952	0.98	0.981929	0.44355	0.684092
chr1L	118731516	118732417	1	118731420	118732420	118732170	118747443	+	Xelaev18006752m.g	mtap	mtap.L	methylthioadenosine phosphorylase	971775	971775	R­M­									0.353804	-0.216519	0.842953	0.44842	-0.167698	-0.0664443	0.0551419	0.399324			0.00925	0.06759	0.0877	0.391237	5e-05	0.000452144	0.003	0.0438537	0.1793	0.29767	0.588	0.635536	0.6605	0.694791	0.00395	0.0327037
chr4S	121019037	121019672	1	121019020	121020020	121005213	121019270	-	Xelaev18026046m.g	arf4	arf4.S	ADP ribosylation factor 4	484078	484078	R­M­									0.35357	0.192104	-0.193584	0.237353	-0.269648	0.39953	0.623047	0.112698			0.00595	0.0511154	0.0644	0.336654	0.20615	0.328647	0.1171	0.405708	0.0114	0.0323485	0.00015	0.000316157	5e-05	0.00010487	0.34725	0.597947
chr8L	44456968	44457897	1	44456964	44457964	44443324	44457214	-	Xelaev18038962m.g	lpar4	lpar4.L	lysophosphatidic acid receptor 4	989372	989372	R­M­				R¯M­					0.353331	0.109674	-0.469438	0.0643278	-0.251309	-1.32633	-1.12134	0.00299148			0.00655	0.0541249	0.35335	0.716657	0.0205	0.055982	0.70685	0.903376	0.03275	0.0775539	5e-05	0.000111009	5e-05	0.00010487	0.9822	0.990252
chr4L	107440518	107440968	1	107440261	107441261	107424017	107440511	-	Xelaev18023535m.g	txn2	txn2.L	thioredoxin 2	943372	943372	R­M­									0.353181	0.0903444	0.224232	-0.000433391	-0.242733	0.678633	0.875499	0.230803			0.0115	0.0778225	0.49245	0.803343	0.11245	0.210409	0.99725	0.997579	0.06395	0.133161	5e-05	0.000111009	5e-05	0.00010487	0.07295	0.238286
chr9_10S	25931	26700	1	25714	26714	11644	25964	-	Xelaev18045835m.g	mapre1	mapre1.S	microtubule associated protein RP/EB family member 1	974541	974541	R­M­									0.352176	-0.0650562	-0.19628	0.561574	-0.376786	-0.0220331	0.308731	-0.0981741			0.0048	0.0445142	0.5346	0.82677	0.44575	0.564185	0.00015	0.00431598	0.00045	0.00204522	0.83845	0.861931	0.0038	0.00639638	0.41915	0.663205
chr9_10L	37213966	37214683	1	37213810	37214810	37198204	37214060	-	Xelaev18044080m.g	acox1	acox1.L	acyl-CoA oxidase 1, palmitoyl	1008077	1008077	R­M­									0.352109	0.0529248	-0.415387	0.174675	-0.0941161	-0.521093	-0.472759	-0.0153178			0.00425	0.0407802	0.6162	0.867852	0.01605	0.0462775	0.24105	0.580277	0.367	0.508271	5e-05	0.000111009	5e-05	0.00010487	0.90295	0.956316
chr7L	125951847	125952766	1	125951825	125952825	125943470	125952075	-	Xelaev18036564m.g	cox6b1	cox6b1.L	cytochrome c oxidase subunit VIb polypeptide 1 (ubiquitous)	5945263	5945263	R­M­				R¯M­		R­M¯			0.351862	0.0691012	-0.0160073	0.287097	-0.234968	0.375217	0.564064	0.39102			0.0054	0.0479912	0.50485	0.810869	0.9292	0.949937	0.0684	0.303324	0.0249	0.0619666	0.0005	0.00099305	5e-05	0.00010487	0.0028	0.0255577
chr9_10L	53082922	53083719	1	53082892	53083892	53034591	53083142	-	Xelaev18044527m.g	pnkd	pnkd.L	paroxysmal nonkinesigenic dyskinesia	951522	951522	R­M­						R­M¯			0.351367	0.223853	-0.503811	-0.109277	-0.492605	2.0075	2.45416	0.195439			0.0073	0.0582857	0.0567	0.314832	0.0085	0.0283542	0.4735	0.777853	5e-05	0.000283118	5e-05	0.000111009	5e-05	0.00010487	0.1189	0.321689
chr8L	57994953	57995678	1	57994696	57995696	57995446	58010099	+	Xelaev18039369m.g	psmd8	psmd8.L	proteasome 26S subunit, non-ATPase 8	961853	961853	R­M­									0.351044	-0.0388267	-0.305154	0.616575	-0.230382	-0.217564	-0.0329852	-0.161427			0.0061	0.0519239	0.7226	0.912745	0.3739	0.49655	5e-05	0.00165315	0.0342	0.0803377	0.04965	0.0707495	0.75965	0.786119	0.19285	0.430424
chr4L	16597092	16597806	1	16597055	16598055	16597805	16616205	+	Xelaev18022033m.g	loc101732576	loc101732576.L				R­M­									0.350759	-0.31529	-0.128851	0.43293	-0.213849	-0.0917142	0.0761678	-0.555579			0.0085	0.0639048	0.0092	0.113263	0.35775	0.481447	0.00585	0.0695296	0.07335	0.14891	0.4379	0.491377	0.52765	0.568039	5e-05	0.00107562
chr3S	23999593	24000260	1	23999579	24000579	23967803	23999829	-	Xelaev18020220m.g	dpysl2	dpysl2.S	dihydropyrimidinase like 2	1010782	1010782	R­M­									0.350306	-0.0147851	0.162555	0.375353	-0.27797	-1.56583	-1.33362	-0.207485			0.0094	0.0683596	0.883	0.967948	0.2255	0.35042	0.016	0.133957	0.00535	0.0171417	5e-05	0.000111009	5e-05	0.00010487	0.0908	0.273364
chr7L	104219722	104220221	1	104219550	104220550	104176696	104219800	-	Xelaev18036020m.g	bcam	bcam.L	basal cell adhesion molecule (Lutheran blood group)	921466	921466	R­M­									0.350286	0.34575	-0.214333	0.15994	-0.574496	-0.639884	-0.111581	0.0779211			0.0045	0.0425667	0.0014	0.0328578	0.16815	0.284008	0.28815	0.630757	5e-05	0.000283118	5e-05	0.000111009	0.32095	0.363812	0.5344	0.752628
Scaffold28	3093426	3094365	1	3093373	3094373	3094123	3183346	+	Xelaev18002152m.g	bckdhb	bckdhb.L	branched chain keto acid dehydrogenase E1, beta polypeptide	953784	953784	R­M­									0.350233	-0.16963	-0.0630069	-0.0724919	-0.0413812	0.329403	0.324319	0.0163195			0.0109	0.0750507	0.1806	0.548468	0.65485	0.744608	0.63215	0.869705	0.7401	0.826351	0.00775	0.0128014	0.0094	0.0148442	0.90065	0.955445
Scaffold79	187679	188639	1	187672	188672	188422	208505	+	Xelaev18004383m.g	pgls	pgls.S	6-phosphogluconolactonase	986749	986749	R­M­									0.349493	0.0869785	0.667646	0.55542	-0.624145	-0.708602	-0.130516	0.11836			0.00865	0.0646588	0.5126	0.815799	5e-05	0.000452144	0.0005	0.0115093	5e-05	0.000283118	5e-05	0.000111009	0.33195	0.374871	0.4034	0.649788
chr8L	87437324	87438094	1	87437299	87438299	87438049	87461227	+	Xelaev18039969m.g	plekhd1	plekhd1.L	pleckstrin homology and coiled-coil domain containing D1	6044239	6044239	R­M­									0.349198	0.157134	-0.063131	0.230199	-0.665366	1.16998	1.78831	0.274943			0.01645	0.0967256	0.31385	0.688492	0.6712	0.757658	0.1176	0.406599	5e-05	0.000283118	5e-05	0.000111009	5e-05	0.00010487	0.0321	0.139513
chr4S	113039414	113040333	1	113039340	113040340	113018047	113039590	-	Xelaev18025983m.g	ppp4r2	ppp4r2.S	protein phosphatase 4 regulatory subunit 2	6258888	6258888	R­M­						R­M¯			0.348419	-0.0604266	-0.24362	0.198169	-0.357514	0.721703	1.03343	0.159652			0.00805	0.0620458	0.6409	0.877354	0.12465	0.227267	0.17895	0.503582	0.0058	0.0183426	5e-05	0.000111009	5e-05	0.00010487	0.20805	0.448851
chr3S	119968985	119969807	1	119968914	119969914	119950567	119969164	-	Xelaev18021632m.g	cdc37	cdc37.S	cell division cycle 37	979268	979268	R­M­									0.348373	0.15421	0.0809689	0.0676458	-0.36845	0.351847	0.673858	0.0200359			0.0047	0.043963	0.1399	0.494428	0.53445	0.643098	0.6558	0.880718	0.00065	0.00279921	0.0009	0.0017299	5e-05	0.00010487	0.8667	0.939621
chr1S	119908037	119909008	1	119908029	119909029	119872319	119908279	-	Xelaev18010392m.g	Xelaev18010392m	Xelaev18010392m.g				R­M­				R¯M­					0.348215	-0.0237201	-0.0749415	0.32952	-0.437337	0.647043	1.0386	-0.398831			0.0059	0.0508538	0.83305	0.951993	0.55665	0.662024	0.0261	0.17825	0.0001	0.000537255	5e-05	0.000111009	5e-05	0.00010487	0.002	0.0200389
chr7L	54556312	54557281	1	54556283	54557283	54557033	54585554	+	Xelaev18035098m.g	ndufv1	ndufv1.L	NADH:ubiquinone oxidoreductase core subunit V1	495062	495062	R­M­				R¯M­					0.348145	0.0574974	-0.226207	0.338011	-0.315795	-0.162018	0.107693	0.0655124			0.0048	0.0445142	0.58855	0.853101	0.42135	0.54085	0.03225	0.200933	0.00255	0.00912218	0.1358	0.176752	0.3208	0.363684	0.60165	0.797513
chr3L	15172284	15172916	1	15172159	15173159	15162957	15172409	-	Xelaev18016943m.g	cnot8	cnot8.L	CCR4-NOT transcription complex subunit 8	960215	960215	R­M­									0.347942	0.000338209	0.0544105	0.0274227	-0.231802	-0.539026	-0.353728	0.0330824			0.01035	0.0728448	0.99405	0.996381	0.72805	0.802586	0.8656	0.963163	0.0695	0.14261	5e-05	0.000111009	0.0083	0.0132424	0.81975	0.91742
chr8L	38081318	38082285	1	38081316	38082316	38082066	38100958	+	Xelaev18038875m.g	lonrf3	lonrf3.L	LON peptidase N-terminal domain and ring finger 3	985289	985289	R­M­									0.34772	-0.791847	-1.26772	-0.232277	0.694534	3.07011	2.33001	-0.404922			0.018	0.102638	5e-05	0.00245991	5e-05	0.000452144	0.11545	0.402342	5e-05	0.000283118	5e-05	0.000111009	5e-05	0.00010487	0.00165	0.0174174
chr1L	78060500	78061336	1	78060344	78061344	78061094	78081986	+	Xelaev18005894m.g	cops4	cops4.L	COP9 signalosome subunit 4	967023	967023	R­M­									0.34723	0.0618742	0.220268	0.285613	-0.241288	0.309286	0.504556	-0.0596862			0.00655	0.0541249	0.58975	0.853894	0.1125	0.210459	0.05475	0.269132	0.03345	0.0788995	0.00655	0.0109352	5e-05	0.00010487	0.6293	0.81487
chr6L	60470243	60470839	1	60470203	60471203	60470953	60609280	+	Xelaev18031252m.g	bbs9	bbs9.L	Bardet-Biedl syndrome 9	954595	954595	R­M­									0.347055	-0.104078	-0.639987	-0.236359	-0.0270621	2.37709	2.35786	0.127798			0.0163	0.096126	0.44255	0.77196	0.25185	0.377963	0.1103	0.393391	0.84365	0.897543	5e-05	0.000111009	5e-05	0.00010487	0.2933	0.543973
chr9_10S	59848456	59849310	1	59848316	59849316	59849066	59893157	+	Xelaev18047166m.g	dync1i2	dync1i2.S	dynein, cytoplasmic 1, intermediate chain 2	960811	960811	R­M­									0.34701	0.183602	-0.363429	0.394353	-0.673698	-0.295727	0.33202	-0.102797			0.00495	0.0453875	0.0908	0.398453	0.0295	0.0741931	0.0082	0.0868627	5e-05	0.000283118	0.00645	0.0107799	0.0028	0.0048063	0.39375	0.641006
chr9_10L	36529849	36530420	1	36529823	36530823	36530573	36539333	+	Xelaev18044046m.g	kctd2-like	kctd2-like.L				R­M­						R¯M¯			0.346471	0.0272243	-0.452835	0.122914	-0.184327	-0.842297	-0.704086	0.0466361			0.00635	0.0531989	0.80555	0.94282	0.0085	0.0283542	0.40805	0.731829	0.0922	0.178159	5e-05	0.000111009	5e-05	0.00010487	0.71565	0.866512
chr5S	118753171	118754138	1	118753144	118754144	118738363	118753394	-	Xelaev18030074m.g	ywhaq	ywhaq.S	tyrosine 3-monooxygenase/tryptophan 5-monooxygenase activation protein theta	946181	946181	R­M¯									0.346453	0.148397	-0.0717689	0.573469	-0.134792	0.463791	0.552481	-0.0726253			0.00565	0.0494527	0.13615	0.487586	0.63275	0.725784	0.0016	0.0277982	0.1837	0.303141	5e-05	0.000111009	5e-05	0.00010487	0.5531	0.766153
chr8S	15484363	15485321	1	15484351	15485351	15483419	15484601	-	Xelaev18041239m.g	Xelaev18041239m	Xelaev18041239m.g				R­M­									0.34637	0.140853	-0.667864	0.0846762	-0.0493632	-0.113016	-0.109327	-0.180671			0.03075	0.14289	0.3724	0.730096	0.0071	0.0246417	0.67185	0.888339	0.75405	0.835905	0.4628	0.515762	0.5066	0.547714	0.29975	0.549736
chr4L	25627327	25628098	1	25627288	25628288	25610784	25627538	-	Xelaev18022223m.g	otub1	otub1.L	OTU deubiquitinase, ubiquitin aldehyde binding 1	5908991	5908991	R­M­						R­M¯			0.34618	-0.0657623	0.51662	0.45383	-0.252831	0.253876	0.460954	0.0689908			0.021	0.113147	0.6618	0.887083	0.0013	0.00641512	0.00555	0.0671341	0.09045	0.17542	0.07065	0.0978002	0.00225	0.00394431	0.63205	0.81632
chr3L	127910414	127911300	1	127910316	127911316	127911066	127932575	+	Xelaev18018954m.g	tecr	tecr.L	trans-2,3-enoyl-CoA reductase	1003053	1003053	R­M­									0.345925	0.290846	0.285661	0.151857	-0.381708	0.568184	0.903649	0.14002			0.0112	0.0763684	0.02165	0.18625	0.04545	0.104213	0.2999	0.642001	0.00325	0.0112387	5e-05	0.000111009	5e-05	0.00010487	0.2692	0.517008
chr3S	80037476	80038248	1	80037262	80038262	80038012	80053170	+	Xelaev18021090m.g	c7orf60	c7orf60.S				R­M­									0.345887	0.257939	-0.252373	-0.148758	-0.369893	0.562451	0.886643	-0.0979426			0.00855	0.0641324	0.03435	0.243523	0.07045	0.146477	0.3143	0.655992	0.00195	0.007228	5e-05	0.000111009	5e-05	0.00010487	0.43225	0.674297
chr5S	110572550	110573267	1	110572523	110573523	110563593	110572773	-	Xelaev18029970m.g	fbxo45	fbxo45.S	F-box protein 45	972342	972342	R­M­				R¯M­		R¯M¯			0.34579	0.150002	-0.835881	0.0171785	-0.389439	-0.640263	-0.29705	-0.312721			0.0047	0.043963	0.16445	0.527433	5e-05	0.000452144	0.91125	0.975647	0.00015	0.000775368	5e-05	0.000111009	0.0072	0.0116047	0.0147	0.0826566
chr3L	74318336	74318975	1	74317982	74318982	74307105	74318232	-	Xelaev18017850m.g	atp5c1	atp5c1.L	ATP synthase, H+ transporting, mitochondrial F1 complex, gamma polypeptide 1	970729	970729	R­M­						R­M¯			0.345028	-0.0456727	0.634494	0.411707	-0.256981	0.771764	0.982478	0.227606			0.0065	0.0539517	0.66445	0.88858	5e-05	0.000452144	0.01345	0.119193	0.01655	0.0443043	5e-05	0.000111009	5e-05	0.00010487	0.0719	0.236077
chr8L	49775821	49776428	1	49775585	49776585	49776335	49797108	+	Xelaev18039076m.g	Xelaev18039076m	Xelaev18039076m.g				R­M­					R¯M­				0.34494	0.0458519	-0.76259	0.0327116	-0.534189	-2.27528	-1.78722	-0.031244			0.0062	0.052449	0.6499	0.881623	0.0001	0.000817608	0.82615	0.950078	5e-05	0.000283118	5e-05	0.000111009	5e-05	0.00010487	0.8019	0.909269
chr9_10S	56441913	56442676	1	56441719	56442719	56442469	56500092	+	Xelaev18047130m.g	psmd14	psmd14.S	proteasome 26S subunit, non-ATPase 14	950702	950702	R­M­									0.344748	-0.0974066	-0.270974	0.593489	-0.25663	0.403427	0.614141	-0.178149			0.01005	0.0712539	0.4378	0.769336	0.08845	0.175532	0.00015	0.00431598	0.0393	0.0899207	0.00105	0.00200011	5e-05	0.00010487	0.1671	0.395771
chr2L	147838156	147839153	0.849549	147838306	147839306	147821661	147838556	-	Xelaev18013551m.g	copz1	copz1.L	coatomer protein complex subunit zeta 1	972712	972712	R­M­									0.343654	0.0533521	0.376077	0.284419	-0.0233822	0.749499	0.726774	0.0971148			0.00765	0.06003	0.62855	0.871107	0.01	0.0321479	0.05465	0.268835	0.83675	0.892798	5e-05	0.000111009	5e-05	0.00010487	0.4231	0.667062
chr8L	42598170	42598987	1	42598134	42599134	42595304	42598384	-	Xelaev18038925m.g	pou3f4	pou3f4.L	POU class 3 homeobox 4	479666	479666	R­M­									0.343394	-0.100728	-1.69239	-0.875077	-0.626252	-5.62608	-5.0464	0.0349962			0.00655	0.0541249	0.38105	0.736318	1	1	1	1	5e-05	0.000283118	5e-05	0.000111009	5e-05	0.00010487	1	1
chr3S	90096687	90097672	1	90096686	90097686	90093341	90096936	-	Xelaev18021238m.g	btg1	btg1.S	B-cell translocation gene 1, anti-proliferative	1002919	1002919	R­M­						R­M¯			0.343203	0.017945	0.512931	0.104109	-0.453027	1.5769	1.98307	0.414633			0.00655	0.0541249	0.8729	0.963968	0.00255	0.0109683	0.51495	0.803812	5e-05	0.000283118	5e-05	0.000111009	5e-05	0.00010487	0.00255	0.0238716
chr7L	113278950	113279939	1	113278950	113279950	113279700	113282832	+	Xelaev18036202m.g	cdknx	cdknx.L	cyclin-dependent kinase inhibitor xic1	1032977	1032977	R­M­				R¯M­					0.343186	0.307394	0.039792	0.069399	-1.08048	-0.773147	0.261326	0.547469			0.0091	0.0669642	0.0249	0.201761	0.8043	0.860903	0.65275	0.879306	5e-05	0.000283118	5e-05	0.000111009	0.06105	0.0837363	0.0002	0.00340822
chr7S	48882364	48883246	1	48882259	48883259	48861342	48882509	-	Xelaev18037352m.g	stt3a	stt3a.S	STT3A, subunit of the oligosaccharyltransferase complex (catalytic)	973637	973637	R­M­									0.342938	0.210484	-0.610666	0.446168	-0.664852	0.409548	1.02872	-0.465306			0.00895	0.0661222	0.0948	0.406364	0.001	0.0051799	0.0038	0.0519042	5e-05	0.000283118	0.0006	0.00118038	5e-05	0.00010487	0.0006	0.0082434
chr9_10L	36530435	36531016	1	36530124	36531124	36525984	36530374	-	Xelaev18044045m.g	atp5h	atp5h.L	ATP synthase, H+ transporting, mitochondrial Fo complex subunit D	993878	993878	R­M­						R­M¯			0.342769	0.123498	-0.279621	0.0356096	-0.188528	0.577776	0.720013	0.283676			0.00715	0.0574407	0.25925	0.640996	0.08645	0.17228	0.81015	0.944379	0.0874	0.170775	5e-05	0.000111009	5e-05	0.00010487	0.0215	0.107245
chr8L	65112802	65113538	1	65112710	65113710	65092262	65112960	-	Xelaev18039551m.g	lgmn	lgmn.L	legumain	950604	950604	R­M­									0.342716	0.320988	-0.547135	-0.0910484	0.186296	2.17551	1.94267	0.0799541			0.00915	0.0671043	0.00355	0.0617932	0.00535	0.0197094	0.5544	0.828351	0.09935	0.188926	5e-05	0.000111009	5e-05	0.00010487	0.5138	0.737061
chr2L	140003417	140004348	1	140003395	140004395	139980721	140003645	-	Xelaev18013402m.g	ptges3	ptges3.L	prostaglandin E synthase 3	943095	943095	R­M­									0.342544	-0.000856207	0.154402	0.161282	-0.0626958	0.297109	0.313636	-0.000714673			0.00555	0.0488569	0.99135	0.995668	0.2437	0.36977	0.28735	0.629714	0.54545	0.672735	0.0047	0.008018	0.00305	0.00520457	0.99615	0.996796
chr6L	64093421	64094420	1	64093421	64094421	64094171	64150095	+	Xelaev18031317m.g	pdcd6ip	pdcd6ip.L	programmed cell death 6 interacting protein	1194419	1194419	R­M­									0.342512	0.0694323	-0.472438	0.272721	0.14526	0.516779	0.325385	-0.257833			0.00675	0.0552684	0.51275	0.815878	0.00845	0.0282497	0.06625	0.297367	0.17605	0.29355	5e-05	0.000111009	0.0027	0.00464762	0.0349	0.147217
chr1L	101366680	101367270	1	101366306	101367306	101367056	101397497	+	Xelaev18006377m.g	rab3a	rab3a.L	RAB3A, member RAS oncogene family	489998	489998	R­M­						R¯M¯			0.342043	0.176803	-0.0732303	-0.113221	0.0963095	-0.567594	-0.709954	0.0452215			0.00635	0.0531989	0.0799	0.373703	0.56995	0.673427	0.44275	0.758646	0.33595	0.476336	5e-05	0.000111009	5e-05	0.00010487	0.6996	0.856934
chr6S	43871700	43872510	1	43871678	43872678	43820418	43871928	-	Xelaev18033187m.g	mrpl3	mrpl3.S	mitochondrial ribosomal protein L3	945434	945434	R­M­				R¯M­		R­M¯			0.341806	-0.157881	-0.430734	0.471454	-0.33192	0.218327	0.503794	-0.125264			0.02025	0.110595	0.2839	0.664749	0.0207	0.0563924	0.0042	0.0554518	0.01745	0.046253	0.09815	0.13188	0.00035	0.000677043	0.38215	0.630542
chr5S	73299709	73300454	1	73299538	73300538	73300288	73306661	+	Xelaev18029458m.g	cox7a2	cox7a2.S	cytochrome c oxidase subunit 7A2	1003867	1003867	R­M­				R¯M­		R­M¯			0.341735	-0.128813	0.238994	0.606121	-0.402935	0.0724741	0.429693	0.471947			0.008	0.0617886	0.28065	0.661777	0.1196	0.220393	5e-05	0.00165315	0.00065	0.00279921	0.5296	0.580337	0.0004	0.000768426	0.00065	0.00872758
chr1L	143275850	143276669	1	143275681	143276681	143276431	143302115	+	Xelaev18007396m.g	pes1	pes1.L	pescadillo ribosomal biogenesis factor 1	480669	480669	R­M­									0.341708	0.240295	-0.210651	0.178986	-0.541571	0.277313	0.772361	-0.383902			0.00875	0.0651442	0.0476	0.288779	0.12985	0.234097	0.23335	0.569991	5e-05	0.000283118	0.01775	0.027713	5e-05	0.00010487	0.0044	0.0354269
chr2S	77271903	77272806	1	77271840	77272840	77272590	77288576	+	Xelaev18015312m.g	mdh2	mdh2.S	malate dehydrogenase 2	971713	971713	R­M­									0.341569	0.0982153	0.110011	-0.0519196	0.0050599	0.495005	0.443766	0.168324			0.0065	0.0539517	0.3183	0.691294	0.4152	0.534899	0.7428	0.919466	0.9602	0.972978	5e-05	0.000111009	5e-05	0.00010487	0.17725	0.409926
chr2L	96015441	96016001	1	96015226	96016226	95992762	96015476	-	Xelaev18012760m.g	asl	asl.L	argininosuccinate lyase	987475	987475	R­M­						R­M¯			0.341316	0.0450591	0.0931151	0.0225103	0.00560456	1.90456	1.85213	0.0759029			0.01275	0.0827303	0.7141	0.909543	0.48175	0.596759	0.8769	0.966648	0.964	0.975416	5e-05	0.000111009	5e-05	0.00010487	0.53565	0.753771
chr2S	94727571	94728254	1	94727346	94728346	94728096	94735858	+	Xelaev18015544m.g	mrpl30	mrpl30.S	mitochondrial ribosomal protein L30	945511	945511	R­M­									0.340965	-0.153892	0.756459	0.479497	-0.775895	0.206981	0.936349	0.282042			0.02785	0.134334	0.41355	0.754923	5e-05	0.000452144	0.0045	0.0581461	5e-05	0.000283118	0.15255	0.19601	5e-05	0.00010487	0.06155	0.213653
chr2L	76535717	76536624	1	76535632	76536632	76536382	76557507	+	Xelaev18012393m.g	atp6ap2	atp6ap2.L	ATPase, H+ transporting, lysosomal accessory protein 2	964300	964300	R­M­									0.340941	0.189549	0.214285	0.0312729	-0.191806	0.0175754	0.162962	0.189155			0.0058	0.0503421	0.0562	0.313391	0.13325	0.238598	0.84245	0.955784	0.0581	0.123369	0.86145	0.881954	0.1133	0.147592	0.1336	0.345357
chr2S	129872873	129873755	1	129872867	129873867	129868225	129873117	-	Xelaev18016060m.g	mfsd5	mfsd5.S	major facilitator superfamily domain containing 5	967130	967130	R­M­						R­M¯			0.340599	-0.0757266	0.0184007	0.0494123	-0.198841	0.444133	0.597185	-0.0249511			0.02295	0.119376	0.6095	0.865051	0.90095	0.930548	0.7593	0.926476	0.1579	0.269652	0.00095	0.00182016	5e-05	0.00010487	0.8562	0.934837
chr3L	102890229	102891134	1	102890182	102891182	102890932	102989769	+	Xelaev18018379m.g	st8sia2	st8sia2.L	ST8 alpha-N-acetyl-neuraminide alpha-2,8-sialyltransferase 2	960441	960441	R­M­				R¯M­		R­M¯			0.340522	0.0871771	0.188739	0.0991172	-0.767857	-0.216899	0.504898	0.0962767			0.0074	0.0587775	0.45485	0.779457	0.1696	0.285889	0.5089	0.799921	5e-05	0.000283118	0.0571	0.0804188	5e-05	0.00010487	0.43855	0.679624
Scaffold21	1267062	1267649	1	1266660	1267660	1267410	1283868	+	Xelaev18001143m.g	ncln	ncln.S	nicalin	1004029	1004029	R­M­									0.34026	0.0163382	-0.0668982	0.266607	-0.290793	0.565897	0.810371	-0.327443			0.01725	0.0998941	0.90595	0.97429	0.6323	0.725424	0.08605	0.342106	0.02765	0.067422	5e-05	0.000111009	5e-05	0.00010487	0.01455	0.0821289
chr1L	19276972	19277556	1	19276628	19277628	19277378	19290636	+	Xelaev18005128m.g	znf518b	znf518b.L	zinc finger protein 518B	1021695	1021695	R­M­									0.338926	-0.137445	-0.0687165	0.140918	-0.415835	0.161362	0.531222	-0.204379			0.0131	0.084224	0.32025	0.692286	0.6362	0.728332	0.37215	0.705185	0.0022	0.00802595	0.2026	0.250127	5e-05	0.00010487	0.13405	0.346198
chr5S	102054273	102055215	1	102054228	102055228	102024952	102054478	-	Xelaev18029827m.g	plscr1	plscr1.S	phospholipid scramblase 1	967762	967762	R­M­									0.33833	-0.141363	-0.432007	0.122191	-1.03789	-0.874955	0.116295	0.13748			0.0085	0.0639048	0.2796	0.660912	0.0172	0.0488326	0.44075	0.75716	5e-05	0.000283118	5e-05	0.000111009	0.37485	0.418119	0.3177	0.56888
chr4L	30843862	30844849	1	30843858	30844858	30844608	30862159	+	Xelaev18022367m.g	ctcf	ctcf.L	CCCTC-binding factor	862913	862913	R­M­						R­M¯			0.338221	0.0626589	-0.392212	-0.175494	-0.388829	0.272696	0.615476	-0.210695			0.007	0.0566556	0.5598	0.839056	0.007	0.0243568	0.2251	0.560479	0.0003	0.00143087	0.01125	0.0181388	5e-05	0.00010487	0.08355	0.259318
chr2S	68090361	68091092	1	68090342	68091342	68073973	68090592	-	Xelaev18015180m.g	sf3a3	sf3a3.S	splicing factor 3a subunit 3	947673	947673	R­M­				R¯M­					0.337794	0.260015	0.24596	0.145907	-0.807949	-0.117026	0.644602	0.105675			0.00795	0.0614937	0.02885	0.219511	0.0796	0.161455	0.31915	0.660655	5e-05	0.000283118	0.3051	0.356039	5e-05	0.00010487	0.4032	0.649617
chr5L	108242721	108243608	1	108242619	108243619	108243369	108249952	+	Xelaev18027586m.g	eif5a	eif5a.L	eukaryotic translation initiation factor 5A	998074	998074	R­M­				R¯M­		R­M¯			0.337748	-0.000378324	-0.0698797	0.50479	-0.882036	0.67011	1.5056	0.249643			0.0132	0.0845951	0.99735	0.997733	0.68135	0.765748	0.0365	0.214988	5e-05	0.000283118	5e-05	0.000111009	5e-05	0.00010487	0.11745	0.319132
chr9_10S	45624358	45625304	1	45624319	45625319	45625069	45642559	+	Xelaev18046980m.g	arpc2	arpc2.S	actin related protein 2/3 complex subunit 2	491570	491570	R­M­				R¯M­					0.337666	0.255476	-0.118207	0.406791	-0.355407	0.492331	0.801936	0.090139			0.00695	0.0564441	0.025	0.20232	0.4154	0.535043	0.00635	0.073487	0.0016	0.00607862	5e-05	0.000111009	5e-05	0.00010487	0.45785	0.695572
chr4L	55732889	55733623	1	55732775	55733775	55719823	55733025	-	Xelaev18022708m.g	mvd	mvd.L	mevalonate diphosphate decarboxylase	975217	975217	R­M­	R¯M¯								0.33765	-0.344367	0.853862	1.19709	0.313808	-0.0927301	-0.452112	-0.338224			0.0131	0.084224	0.00515	0.0789455	5e-05	0.000452144	5e-05	0.00165315	0.011	0.031454	0.4617	0.514693	0.0002	0.000397322	0.01685	0.0905158
chr5S	48401035	48401950	1	48400959	48401959	48401709	48412021	+	Xelaev18029108m.g	mrps36	mrps36.S	mitochondrial ribosomal protein S36	5729392	5729392	R­M­									0.337227	0.0123085	-0.153516	0.456973	0.105668	0.66801	0.516147	0.279014			0.0297	0.13986	0.92835	0.979895	0.3503	0.474047	0.0054	0.0658747	0.4737	0.610267	5e-05	0.000111009	0.0003	0.000584883	0.0487	0.182422
chr1S	61839480	61840458	1	61839464	61840464	61840214	61865853	+	Xelaev18009413m.g	ube2d3	ube2d3.S	ubiquitin conjugating enzyme E2 D3	972277	972277	R­M­									0.336958	0.147702	0.402688	0.146393	-0.305156	0.185978	0.444663	0.262617			0.00695	0.0564441	0.16195	0.523861	0.00705	0.0244932	0.33175	0.672099	0.00405	0.0135379	0.07825	0.107367	5e-05	0.00010487	0.03365	0.143968
chr9_10L	37906726	37907718	1	37906725	37907725	37902944	37906975	-	Xelaev18044106m.g	srsf2	srsf2.L	serine/arginine-rich splicing factor 2	481124	481124	R­M­									0.336918	-0.248173	-0.561591	0.0946001	-0.233135	0.252831	0.43996	-0.0669415			0.00785	0.0609376	0.02115	0.183462	0.00225	0.00992422	0.525	0.810546	0.03025	0.0725994	0.0173	0.0270479	5e-05	0.00010487	0.5784	0.783636
chr7S	25761650	25762486	1	25761507	25762507	25762257	25772490	+	Xelaev18037056m.g	got1	got1.S	glutamic-oxaloacetic transaminase 1	954929	954929	R­M­									0.33688	0.135444	-0.636551	-0.066854	0.178376	0.112485	-0.11229	-0.0141792			0.00765	0.06003	0.16955	0.533681	0.0014	0.00679643	0.6668	0.886154	0.07765	0.155803	0.28395	0.333778	0.2741	0.315638	0.90815	0.958936
chr7L	58115206	58116123	1	58115189	58116189	58115939	58136900	+	Xelaev18035181m.g	pgd	pgd.L	phosphogluconate dehydrogenase	993356	993356	R­M­									0.336519	-0.0288655	-0.465028	0.0728037	-0.0548966	1.24123	1.24982	0.0551977			0.0081	0.06221	0.7934	0.939249	0.0121	0.0371562	0.62475	0.865085	0.61235	0.728411	5e-05	0.000111009	5e-05	0.00010487	0.64365	0.823685
chr1L	107551282	107552210	1	107551281	107552281	107535353	107551531	-	Xelaev18006547m.g	nans	nans.L	N-acetylneuraminate synthase	977731	977731	R­M­									0.336489	0.0663398	0.254343	0.359297	-0.0729294	0.902338	0.92956	-0.098973			0.01075	0.0744515	0.56515	0.8414	0.06275	0.133989	0.0162	0.134845	0.5337	0.661962	5e-05	0.000111009	5e-05	0.00010487	0.421	0.665072
chr4L	86476510	86477487	1	86476507	86477507	86477257	86493978	+	Xelaev18023173m.g	btf3l4	btf3l4.L	basic transcription factor 3-like 4	948235	948235	R­M­									0.336347	0.0244651	0.596229	0.400486	-0.40709	0.666155	1.02667	0.201078			0.00835	0.0631788	0.83315	0.951993	5e-05	0.000452144	0.00885	0.0914399	0.0004	0.00184762	5e-05	0.000111009	5e-05	0.00010487	0.101	0.290871
chr2L	178670012	178670768	1	178669827	178670827	178670577	178689944	+	Xelaev18014061m.g	klhl35	klhl35.L	kelch like family member 35	1009037	1009037	R­M­									0.336218	0.167954	0.0979081	0.0603837	-1.2449	-1.58251	-0.383944	0.0427333			0.00765	0.06003	0.1482	0.505999	0.4879	0.602266	0.6977	0.899819	5e-05	0.000283118	5e-05	0.000111009	0.0018	0.00319434	0.7477	0.883758
chr2S	118121318	118122210	1	118121254	118122254	118122004	118136300	+	Xelaev18015810m.g	tmbim6	tmbim6.S	transmembrane BAX inhibitor motif containing 6	952609	952609	R­M­									0.335463	0.102201	0.558098	0.390646	0.164947	0.374545	0.163246	0.174007			0.0071	0.0571626	0.29965	0.677069	0.003	0.0124683	0.02595	0.177938	0.09755	0.186189	0.0006	0.00118038	0.1083	0.141585	0.17925	0.412628
chr4L	116348804	116349757	1	116348801	116349801	116349551	116387645	+	Xelaev18023736m.g	pvalb	pvalb.L	parvalbumin	942843	942843	R­M­					R­M­	R¯M­			0.335449	0.118828	-0.400763	-1.19908	0.969432	0.725342	-0.290247	0.805978			0.02085	0.112595	0.30615	0.682004	0.0134	0.040271	5e-05	0.00165315	5e-05	0.000283118	5e-05	0.000111009	0.01665	0.0253207	5e-05	0.00107562
chr1L	6798880	6799430	1	6798727	6799727	6799477	6874506	+	Xelaev18004886m.g	Xelaev18004886m	Xelaev18004886m.g				R­M­				R¯M­		R­M¯			0.335103	0.101263	0.725885	0.484536	-1.42779	-0.109384	1.27179	0.246489			0.0206	0.111779	0.57035	0.844417	5e-05	0.000452144	0.0025	0.0386579	5e-05	0.000283118	0.41615	0.469978	5e-05	0.00010487	0.0852	0.262795
chr5L	158688507	158689038	1	158688489	158689489	158676650	158688739	-	Xelaev18028430m.g	slc30a3	slc30a3.L	solute carrier family 30 (zinc transporter), member 3	997566	997566	R­M¯					R¯M­	R¯M­			0.33498	0.221657	-0.256756	-0.2243	0.0641051	-7.24925	-7.35875	0.728562			0.0113	0.076869	0.0523	0.302982	1	1	1	1	0.58195	0.703203	5e-05	0.000111009	5e-05	0.00010487	1	1
chr3L	97734396	97735305	1	97734338	97735338	97735088	97752512	+	Xelaev18018302m.g	pdia3	pdia3.L	protein disulfide isomerase family A member 3	976327	976327	R­M­				R¯M­	R­M¯	R­M¯			0.3344	0.116742	0.0231742	0.170328	-0.217933	0.486073	0.658167	-0.140828			0.0085	0.0639048	0.24725	0.628254	0.8574	0.900523	0.27815	0.621038	0.0308	0.0736778	5e-05	0.000111009	5e-05	0.00010487	0.2572	0.503034
chr7S	74284515	74285466	1	74284473	74285473	74279929	74284723	-	Xelaev18037714m.g	ube2s	ube2s.S	ubiquitin conjugating enzyme E2 S	1008016	1008016	R­M­		R¯M­							0.333942	-0.239581	-0.412704	0.162028	-0.0135554	0.245765	0.213856	0.15786			0.0323	0.147511	0.12145	0.460426	0.0388	0.0919481	0.33165	0.671947	0.9275	0.952369	0.0908	0.122929	0.14795	0.187187	0.29465	0.545167
chr6S	75157895	75158398	1	75157870	75158870	75152997	75158120	-	Xelaev18033520m.g	gmnn	gmnn.S	geminin, DNA replication inhibitor	966993	966993	R­M­				R¯M­					0.333402	-0.272628	-0.166411	0.183571	-0.449236	-0.931281	-0.528396	0.437545			0.03255	0.148054	0.11605	0.450097	0.45365	0.571897	0.35355	0.69007	0.0054	0.0172725	5e-05	0.000111009	0.00335	0.00568462	0.0202	0.102658
chr7S	31152391	31153105	1	31152385	31153385	31115658	31152635	-	Xelaev18037127m.g	nfkb2	nfkb2.S	nuclear factor of kappa light polypeptide gene enhancer in B-cells 2	970083	970083	R­M­						R­M¯			0.332834	0.0881841	-0.474133	-0.0279451	-0.217827	1.43396	1.60529	-0.00234253			0.0304	0.141898	0.5715	0.844899	0.30365	0.428766	0.8555	0.960476	0.1559	0.26738	5e-05	0.000111009	5e-05	0.00010487	0.98555	0.991902
chr8L	50633659	50634427	1	50633575	50634575	50627094	50633825	-	Xelaev18039122m.g	slc39a7	slc39a7.L	solute carrier family 39 member 7	492962	492962	R­M­									0.332789	-0.176045	-0.864065	0.291703	-0.14984	0.791633	0.895653	-0.587223			0.01225	0.0809191	0.1568	0.518261	5e-05	0.000452144	0.0539	0.266588	0.21545	0.342926	5e-05	0.000111009	5e-05	0.00010487	5e-05	0.00107562
chr1S	114506346	114507075	1	114506110	114507110	114506860	114537686	+	Xelaev18010206m.g	rabggta	rabggta.S	Rab geranylgeranyltransferase, alpha subunit	1004891	1004891	R­M­									0.332207	0.0533136	0.27738	0.334009	-0.0510248	-0.658589	-0.653573	-0.0508502			0.0173	0.100095	0.6679	0.889965	0.07905	0.160591	0.0446	0.239385	0.6797	0.780205	5e-05	0.000111009	5e-05	0.00010487	0.7245	0.871042
chr5L	12996521	12997470	1	12996489	12997489	12861813	12996739	-	Xelaev18026230m.g	esrrg	esrrg.L	estrogen related receptor gamma	486171	486171	R­M­				R¯M­	R¯M­				0.332044	0.0852129	-1.06249	-0.300657	-0.332245	-1.10257	-0.816948	-0.166332			0.009	0.0664162	0.3892	0.741299	5e-05	0.000452144	0.04365	0.236567	0.00135	0.00525306	5e-05	0.000111009	5e-05	0.00010487	0.1705	0.400717
chr1L	122095690	122096665	1	122095683	122096683	122096433	122125535	+	Xelaev18006801m.g	zdhhc21	zdhhc21.L	zinc finger DHHC-type containing 21	855473	855473	R­M­									0.331406	-0.509145	-0.460164	-0.119609	0.313711	0.182402	-0.177506	-0.334797			0.01485	0.0911714	5e-05	0.00245991	0.0038	0.0150353	0.44195	0.757895	0.00935	0.0274051	0.13575	0.176711	0.13985	0.177762	0.01455	0.0821289
chr3S	87252648	87253486	1	87252620	87253620	87242078	87252870	-	Xelaev18021180m.g	yeats4	yeats4.S	YEATS domain containing 4	956355	956355	R­M­									0.331303	-0.165723	0.314829	0.255768	-0.291023	-0.0281468	0.216559	0.0639269			0.0311	0.143874	0.3177	0.691071	0.07145	0.148126	0.15265	0.464247	0.06335	0.132163	0.85075	0.872676	0.1769	0.218368	0.69275	0.852677
chr9_10L	28904487	28905296	1	28904376	28905376	28905126	28922976	+	Xelaev18043830m.g	psme3	psme3.L	proteasome activator subunit 3	981878	981878	R­M­		R¯M­				R­M¯			0.33107	-0.160654	-0.743902	0.305518	-0.174314	0.28324	0.411848	-0.444593			0.0127	0.08255	0.17545	0.541173	5e-05	0.000452144	0.04435	0.238795	0.1403	0.247141	0.01505	0.0237545	0.00075	0.00139892	0.00095	0.0115961
chr4L	65809395	65810213	1	65809256	65810256	65793250	65809506	-	Xelaev18022871m.g	ldhd	ldhd.L	lactate dehydrogenase D	948661	948661	R­M­				R¯M­					0.330974	-0.0210657	-0.106516	0.077675	-0.400628	-0.496469	-0.142304	-0.178378			0.01115	0.0761873	0.8682	0.962513	0.462	0.57931	0.6254	0.865326	0.00095	0.00388297	0.0001	0.000214711	0.24175	0.282552	0.1874	0.42307
chr8S	21442773	21443723	1	21442756	21443756	21431742	21443006	-	Xelaev18041325m.g	calm1	calm1.S	calmodulin 1 (phosphorylase kinase, delta)	976641	976641	R­M­						R¯M¯			0.330609	0.152224	-0.358717	0.122529	-0.0429768	-0.232263	-0.235406	0.0699767			0.01735	0.100295	0.13435	0.484533	0.0856	0.171011	0.50005	0.793061	0.67545	0.776884	0.03195	0.047663	0.0262	0.0385876	0.5922	0.792203
chr8S	11813934	11814883	1	11813925	11814925	11754326	11814175	-	Xelaev18041193m.g	ppp2r5c	ppp2r5c.S	protein phosphatase 2 regulatory subunit B', gamma	479227	479227	R­M­				R¯M­					0.330548	0.16176	-0.68784	0.103323	-0.328105	-0.105738	0.176105	-0.0730156			0.0076	0.0598181	0.12385	0.464861	0.00045	0.00276462	0.47855	0.78066	0.0019	0.00707152	0.3184	0.369572	0.09485	0.1254	0.5413	0.757471
chr6S	82772548	82773350	1	82772371	82773371	82751685	82772621	-	Xelaev18033594m.g	twsg1	twsg1.S	twisted gastrulation BMP signaling modulator 1	483444	483444	R­M­				R­M­					0.330268	-0.120896	-0.501205	-0.159871	0.735592	-0.244095	-1.02659	0.23463			0.02905	0.138049	0.34925	0.712518	0.0221	0.0593214	0.3777	0.709476	5e-05	0.000283118	0.0968	0.130275	5e-05	0.00010487	0.13975	0.354787
chr9_10S	76071053	76072013	1	76071032	76072032	76056899	76071282	-	Xelaev18047423m.g	dnajb11	dnajb11.S	DnaJ heat shock protein family (Hsp40) member B11	5742110	5742110	R­M­									0.330252	0.150046	-0.363366	0.418823	-0.122743	0.277555	0.354902	-0.147087			0.03295	0.149092	0.31475	0.688966	0.0529	0.117417	0.0143	0.124302	0.41825	0.55855	0.0534	0.0756259	0.0175	0.0265163	0.32685	0.577562
chr5S	35627247	35628189	1	35627239	35628239	35582842	35627489	-	Xelaev18028955m.g	spast	spast.S	spastin	947838	947838	R­M­									0.330211	0.0655948	-0.570491	0.155644	-0.398482	-0.528625	-0.17613	-0.0794016			0.00985	0.0703151	0.5653	0.841431	0.0021	0.00940128	0.29175	0.633907	0.0002	0.00100179	5e-05	0.000111009	0.1251	0.160996	0.52585	0.746373
chr1L	95823418	95824198	1	95823402	95824402	95817385	95823652	-	Xelaev18006210m.g	gng7	gng7.L	guanine nucleotide binding protein (G protein), gamma 7	969600	969600	R­M­				R¯M­					0.329931	-0.00344777	-0.0961989	0.0970817	-0.307948	-0.445575	-0.18379	-0.187627			0.00825	0.0627507	0.97455	0.990659	0.45695	0.574779	0.5182	0.806513	0.0025	0.00897133	5e-05	0.000111009	0.0763	0.102758	0.12105	0.325289
chr6S	37097123	37098094	1	37097122	37098122	37097872	37130563	+	Xelaev18033109m.g	rab5a	rab5a.S	RAB5A, member RAS oncogene family	482010	482010	R­M­				R¯M­		R­M¯			0.329668	0.0817982	-0.622402	0.0112703	-0.240714	0.249389	0.444085	-0.0142347			0.00845	0.0636576	0.4586	0.78196	0.00055	0.00324772	0.93945	0.982794	0.02855	0.0692066	0.02235	0.0342936	5e-05	0.00010487	0.9062	0.957678
chr8L	13132991	13133925	1	13132950	13133950	13133700	13139389	+	Xelaev18038481m.g	ndufa8	ndufa8.L	NADH:ubiquinone oxidoreductase subunit A8	979563	979563	R­M­									0.329574	0.0298189	0.00654919	0.415726	-0.208284	0.462934	0.625119	0.382238			0.01205	0.080127	0.80645	0.943349	0.9647	0.974658	0.0072	0.0794476	0.08435	0.166146	5e-05	0.000111009	5e-05	0.00010487	0.00325	0.0284148
chr3S	39184919	39185902	1	39184918	39185918	39177726	39185168	-	Xelaev18020473m.g	nr2f2	nr2f2.S	nuclear receptor subfamily 2 group F member 2	482565	482565	R­M­				R¯M­		R¯M¯			0.329566	-0.100502	-0.263768	-0.208651	-0.702481	-2.00566	-1.34952	-0.0485908			0.0088	0.0653481	0.3884	0.740858	0.1233	0.2255	0.24135	0.580692	5e-05	0.000283118	5e-05	0.000111009	5e-05	0.00010487	0.74635	0.882951
chr1L	175304420	175305075	1	175304378	175305378	175274704	175304628	-	Xelaev18008012m.g	wdr36	wdr36.L	WD repeat domain 36	972601	972601	R­M­				R¯M­					0.329532	-0.125662	-0.0596897	0.591553	-0.646202	0.425281	1.02564	-0.645185			0.01945	0.107971	0.4002	0.747053	0.6772	0.762407	0.00045	0.0106551	5e-05	0.000283118	0.00075	0.00145456	5e-05	0.00010487	5e-05	0.00107562
chr5S	61412717	61413577	1	61412636	61413636	61413386	61551391	+	Xelaev18029303m.g	pdss2	pdss2.S	decaprenyl diphosphate synthase subunit 2	945062	945062	R­M­									0.329176	-0.0810527	-0.681584	-0.044123	0.0795025	0.370723	0.244878	0.0907923			0.0319	0.146403	0.56915	0.843694	0.2466	0.372611	0.78855	0.936915	0.58	0.701748	0.0071	0.0117936	0.0847	0.113096	0.5234	0.744492
chr5L	76993018	76993714	1	76992732	76993732	76993482	77017920	+	Xelaev18027167m.g	hdac2	hdac2.L	histone deacetylase 2	485806	485806	R­M­						R­M¯			0.328908	0.0952764	-0.666839	0.130201	-0.297283	0.192955	0.444524	-0.154059			0.00875	0.0651442	0.3894	0.741518	0.00045	0.00276462	0.38275	0.713767	0.00825	0.0247087	0.08325	0.113552	5e-05	0.00010487	0.21125	0.452592
chr4S	55641376	55642296	1	55641303	55642303	55642053	55659857	+	Xelaev18025075m.g	rabggtb	rabggtb.S	Rab geranylgeranyltransferase, beta subunit	953599	953599	R­M­									0.328191	0.098108	-0.412472	-0.000193432	-0.112236	0.288791	0.355051	0.213131			0.0242	0.122928	0.46995	0.788591	0.0277	0.0706124	0.9963	0.997141	0.41595	0.55624	0.03	0.0449716	0.00965	0.0152203	0.12205	0.326996
chr2S	67978603	67979583	1	67978587	67979587	67963657	67978837	-	Xelaev18015177m.g	cited4	cited4.S	Cbp/p300-interacting transactivator, with Glu/Asp rich carboxy-terminal domain, 4	946638	946638	R­M­						R­M¯			0.327952	0.358453	0.265859	-0.247062	-0.838191	1.4859	2.27717	0.518412			0.03255	0.148054	0.0403	0.264225	0.0651	0.137807	0.1022	0.376717	5e-05	0.000283118	5e-05	0.000111009	5e-05	0.00010487	5e-05	0.00107562
chr2S	122481133	122482075	1	122481115	122482115	122481865	122509356	+	Xelaev18015919m.g	shmt2	shmt2.S	serine hydroxymethyltransferase 2 (mitochondrial)	957475	957475	R­M­						R­M¯			0.327517	0.107188	-0.109707	0.12402	-0.144321	0.989644	1.08806	-0.227862			0.0149	0.0913275	0.3746	0.731267	0.41125	0.531572	0.40505	0.729614	0.2365	0.367875	5e-05	0.000111009	5e-05	0.00010487	0.07255	0.23737
chr1L	132450051	132450907	1	132449918	132450918	132435023	132450168	-	Xelaev18006931m.g	hnrnpk	hnrnpk.L	heterogeneous nuclear ribonucleoprotein K	6258483	6258483	R­M­									0.327325	-0.0998999	0.285584	0.295517	-0.703682	-0.485163	0.172544	-0.00390894			0.0105	0.0734435	0.3278	0.696999	0.0529	0.117417	0.05825	0.277729	5e-05	0.000283118	5e-05	0.000111009	0.10105	0.132895	0.9755	0.987424
chr6L	99304088	99304949	1	99303992	99304992	99304742	99322802	+	Xelaev18031782m.g	cndp2	cndp2.L	CNDP dipeptidase 2 (metallopeptidase M20 family)	962325	962325	R­M­									0.32699	0.163405	-0.194665	0.106462	-0.285987	1.25611	1.49609	0.336222			0.0116	0.0782549	0.16595	0.529444	0.1957	0.316738	0.4743	0.778288	0.01415	0.0388263	5e-05	0.000111009	5e-05	0.00010487	0.0075	0.0517001
chr3L	38404127	38405016	1	38404106	38405106	38394708	38404356	-	Xelaev18017283m.g	thoc3	thoc3.L	THO complex 3	1006089	1006089	R­M­									0.326693	0.0594772	0.394844	0.218181	-0.717394	0.197643	0.868741	0.18295			0.01925	0.107434	0.68015	0.895086	0.00815	0.0274288	0.15965	0.475568	5e-05	0.000283118	0.12415	0.16325	5e-05	0.00010487	0.1756	0.407432
chr2S	131518817	131519812	1	131518815	131519815	131519565	131550193	+	Xelaev18016094m.g	smarcd1	smarcd1.S	SWI/SNF related, matrix associated, actin dependent regulator of chromatin, subfamily d, member 1	491103	491103	R­M­				R¯M­		R­M¯			0.326573	0.0299535	0.341293	0.272469	-0.838282	-0.150812	0.641856	0.0743674			0.02015	0.110257	0.8477	0.95588	0.03225	0.0794138	0.0924	0.356089	5e-05	0.000283118	0.2552	0.303429	5e-05	0.00010487	0.6052	0.799512
chr2S	60586703	60587660	1	60586662	60587662	60587412	60612861	+	Xelaev18015007m.g	kdm5b	kdm5b.S	lysine demethylase 5B	856239	856239	R­M­						R­M¯			0.326381	-0.0128627	-0.143781	0.131179	-0.818766	0.15603	0.928558	-0.269337			0.00885	0.065551	0.90635	0.974338	0.27905	0.404763	0.3847	0.715301	5e-05	0.000283118	0.13885	0.180378	5e-05	0.00010487	0.02815	0.127906
chr3S	21865812	21866798	1	21865808	21866808	21866558	21885738	+	Xelaev18020165m.g	polb	polb.S	polymerase (DNA directed), beta	999697	999697	R­M­				R¯M­					0.325157	-0.0281652	0.255591	0.196869	-0.366727	-0.268964	0.0517931	0.0643904			0.0088	0.0653481	0.8022	0.941793	0.06655	0.1402	0.1826	0.508036	0.00095	0.00388297	0.01775	0.027713	0.644	0.679129	0.60665	0.8004
chr2S	117482566	117483192	1	117482219	117483219	117482969	117579708	+	Xelaev18015792m.g	rb1	rb1.S	retinoblastoma 1	1018164	1018164	R­M­									0.325095	0.122411	-0.280668	0.0162841	-0.158614	-0.0660552	0.0461433	-0.29152			0.0297	0.13986	0.39625	0.744758	0.10735	0.202931	0.9336	0.981507	0.28285	0.419774	0.63975	0.683649	0.76025	0.78663	0.07135	0.234993
chr4S	107791324	107792171	1	107791313	107792313	107764663	107791563	-	Xelaev18025900m.g	ruvbl1	ruvbl1.S	RuvB like AAA ATPase 1	486360	486360	R­M­				R¯M­		R­M¯			0.324925	-0.155091	-0.308555	0.455607	-0.883122	-0.112054	0.725434	-0.217961			0.02795	0.134666	0.3662	0.724756	0.09475	0.185026	0.00905	0.0924904	5e-05	0.000283118	0.4202	0.473857	5e-05	0.00010487	0.15055	0.372276
chr4L	129697469	129698265	1	129697393	129698393	129698143	129710134	+	Xelaev18023991m.g	sec61a1	sec61a1.L	Sec61 translocon alpha 1 subunit	971479	971479	R­M­									0.324893	0.345822	-0.410046	0.0324865	-0.493881	0.562087	1.00975	0.0295217			0.00875	0.0651442	0.001	0.0262853	0.02135	0.0577698	0.829	0.951007	5e-05	0.000283118	5e-05	0.000111009	5e-05	0.00010487	0.80045	0.90872
chr3L	81326483	81327383	1	81326396	81327396	81290838	81326646	-	Xelaev18017992m.g	ireb2	ireb2.L	iron responsive element binding protein 2	943196	943196	R­M­									0.324666	0.128293	0.0833421	0.100427	-0.345329	-0.140295	0.15892	-0.0120017			0.01245	0.0817833	0.2657	0.647186	0.53845	0.646485	0.50775	0.799127	0.0023	0.00833995	0.21705	0.265771	0.1709	0.213181	0.9228	0.965093
chr2L	136432829	136433809	1	136432826	136433826	136413197	136433076	-	Xelaev18013297m.g	kansl2	kansl2.L	KAT8 regulatory NSL complex subunit 2	972362	972362	R­M­									0.324428	0.0260588	0.208864	0.287166	-0.430544	-0.179963	0.204177	-0.0722756			0.0226	0.118575	0.85355	0.957605	0.18175	0.300396	0.0773	0.324536	0.00225	0.00817891	0.17725	0.221869	0.1433	0.181818	0.6218	0.810083
chr1L	128008072	128009042	1	128008051	128009051	127974302	128008301	-	Xelaev18006877m.g	ptar1	ptar1.L	protein prenyltransferase alpha subunit repeat containing 1	5829624	5829624	R­M­									0.324071	-0.0492921	0.469345	0.0144893	-0.302076	0.462866	0.71838	0.460507			0.02295	0.119376	0.7261	0.913537	0.0024	0.0104671	0.92485	0.979002	0.02835	0.0688168	0.00015	0.000316157	5e-05	0.00010487	0.00075	0.00968207
chr4L	7447373	7448301	1	7447307	7448307	7415018	7447557	-	Xelaev18021823m.g	cd82	cd82.L	CD82 molecule	945241	945241	R­M­									0.32407	-0.00771344	-0.0787854	-0.0263471	-1.06319	1.07266	2.08998	-0.0463911			0.03085	0.14315	0.96385	0.98828	0.57585	0.677984	0.863	0.962226	5e-05	0.000283118	5e-05	0.000111009	5e-05	0.00010487	0.727	0.87192
chr3S	12535317	12536261	1	12535294	12536294	12523210	12535544	-	Xelaev18019992m.g	ube2b	ube2b.S	ubiquitin conjugating enzyme E2 B	1003708	1003708	R­M­									0.323995	0.0873052	0.72786	0.533069	-0.251932	0.72316	0.928724	0.199937			0.01665	0.0975707	0.4974	0.806724	5e-05	0.000452144	0.00085	0.0171744	0.04625	0.102546	5e-05	0.000111009	5e-05	0.00010487	0.11765	0.31952
chr8L	76393765	76394730	1	76393733	76394733	76394483	76401442	+	Xelaev18039751m.g	znf238.2	znf238.2.L	zinc finger protein 238, gene 2	1219065	1219065	R­M­						R¯M¯			0.323858	0.0850638	-0.967534	0.0118182	-0.72383	-1.02708	-0.349536	-0.345801			0.01685	0.0982778	0.52655	0.821897	0.00015	0.00114232	0.95	0.984729	5e-05	0.000283118	5e-05	0.000111009	0.0124	0.0192279	0.0304	0.13478
chr1S	135298752	135299519	1	135298751	135299751	135283864	135299001	-	Xelaev18010654m.g	Xelaev18010654m	Xelaev18010654m.g				R­M­				R¯M­		R­M¯			0.323749	0.209374	0.72042	0.493637	-0.395568	0.400456	0.749995	0.231943			0.01205	0.080127	0.0691	0.348575	5e-05	0.000452144	0.0012	0.0226836	0.0012	0.00474649	0.0004	0.000804974	5e-05	0.00010487	0.06285	0.216489
chr7L	10315207	10316184	1	10315200	10316200	10315950	10326380	+	Xelaev18034456m.g	cisd1	cisd1.L	CDGSH iron sulfur domain 1	973365	973365	R­M­						R¯M¯			0.323627	0.162143	-0.308872	0.111951	0.273491	-0.119118	-0.438025	0.29056			0.0217	0.115318	0.19045	0.56189	0.07925	0.160889	0.4822	0.782623	0.0338	0.0795683	0.3697	0.422586	0.001	0.00183737	0.04165	0.165303
chr1L	163702221	163703156	1	163702218	163703218	163688639	163702468	-	Xelaev18007849m.g	ppp1cc	ppp1cc.L	protein phosphatase 1, catalytic subunit, gamma isozyme	967933	967933	R­M­									0.323377	0.088768	-0.166577	-0.0720997	-0.365816	0.363462	0.682904	-0.0883289			0.0094	0.0683596	0.3963	0.744758	0.20545	0.327838	0.62505	0.865112	0.0002	0.00100179	0.00055	0.00108727	5e-05	0.00010487	0.46375	0.699944
chr8L	59929332	59930132	1	59929174	59930174	59929924	59948982	+	Xelaev18039448m.g	dlst	dlst.L	dihydrolipoamide S-succinyltransferase (E2 component of 2-oxo-glutarate complex)	1016309	1016309	R­M­									0.323312	-0.0090102	-0.596169	0.13644	-0.280329	0.41477	0.648903	-0.165841			0.01065	0.0741141	0.93535	0.980839	0.0012	0.00600994	0.34995	0.686535	0.01115	0.031776	0.00045	0.000899601	5e-05	0.00010487	0.17445	0.40595
chr1S	72123476	72124117	1	72123154	72124154	72123904	72128818	+	Xelaev18009555m.g	smim18	smim18.S				R­M­									0.323188	0.0519374	0.517054	0.230517	-0.0655521	-1.61321	-1.59378	0.291346			0.01115	0.0761873	0.628	0.871107	0.00125	0.0062044	0.14125	0.446193	0.54545	0.672735	5e-05	0.000111009	5e-05	0.00010487	0.0362	0.150937
chr6L	2894635	2895613	1	2894617	2895617	2895367	2900842	+	Xelaev18030511m.g	loc733842	loc733842.L				R­M­									0.322778	0.158218	-0.201381	0.186467	-0.487519	-0.468489	-0.0274677	0.0610679			0.02625	0.129302	0.2795	0.660912	0.2757	0.401337	0.2957	0.637865	0.0007	0.00298043	0.00075	0.00145456	0.85385	0.871203	0.6914	0.851793
chr7S	42399928	42400621	1	42399653	42400653	42400403	42447943	+	Xelaev18037274m.g	jam3	jam3.S	junctional adhesion molecule 3	921378	921378	R­M­				R¯M­					0.322721	-0.171994	-0.748893	0.164432	-0.346581	-0.394057	-0.0937737	-0.281285			0.011	0.0755393	0.1266	0.470375	5e-05	0.000452144	0.27865	0.621432	0.0016	0.00607862	0.00065	0.00127225	0.40575	0.449293	0.0298	0.13267
chr8S	75323134	75324039	1	75323041	75324041	75323791	75345950	+	Xelaev18042332m.g	htatsf1	htatsf1.S	HIV-1 Tat specific factor 1	999462	999462	R­M­				R¯M­		R­M¯			0.322314	0.119885	-0.425609	0.252831	-0.577015	0.407089	0.938068	-0.0199864			0.0165	0.0969757	0.3541	0.717128	0.0155	0.04504	0.0917	0.354493	5e-05	0.000283118	0.0005	0.00099305	5e-05	0.00010487	0.8727	0.942559
chr5L	5458879	5459795	1	5458859	5459859	5459609	5472002	+	Xelaev18026129m.g	calm2	calm2.L	calmodulin 2 (phosphorylase kinase, delta)	1014639	1014639	R­M­									0.322059	0.182196	-0.534188	0.00933253	0.0273513	0.00431128	-0.0692506	0.161238			0.0136	0.0859099	0.0693	0.348774	0.0157	0.0454852	0.9585	0.986641	0.78195	0.854927	0.96755	0.971996	0.4965	0.537977	0.2223	0.464627
chr4S	95000394	95001292	1	95000392	95001392	95001142	95025751	+	Xelaev18025689m.g	eif3l	eif3l.S	eukaryotic translation initiation factor 3 subunit L	493732	493732	R­M­									0.321663	0.218391	-0.321785	0.0797762	-0.601267	0.342237	0.897239	0.228423			0.01005	0.0712539	0.04725	0.287963	0.0511	0.114335	0.58855	0.84568	5e-05	0.000283118	0.0012	0.00226711	5e-05	0.00010487	0.0632	0.217291
chr7L	5151034	5151845	1	5150964	5151964	5142042	5151214	-	Xelaev18034304m.g	prdx3	prdx3.L	peroxiredoxin 3	994376	994376	R­M­									0.32134	-0.222808	-0.522868	0.0779603	0.213701	1.21657	0.957019	0.0434802			0.01805	0.102833	0.067	0.342877	0.00425	0.0163939	0.59345	0.848769	0.0793	0.158258	5e-05	0.000111009	5e-05	0.00010487	0.72	0.86857
chr4S	34691336	34692314	1	34691316	34692316	34638439	34691566	-	Xelaev18024824m.g	vat1l	vat1l.S	vesicle amine transport 1-like	952538	952538	R­M­	R­M¯			R­M­		R¯M¯			0.320987	0.354126	0.219966	0.936277	0.258498	-0.604579	-0.908922	-0.0479667			0.00965	0.0694016	0.00025	0.00932582	0.1597	0.273918	5e-05	0.00165315	0.0103	0.0297266	5e-05	0.000111009	5e-05	0.00010487	0.68995	0.851115
chr3L	108282499	108283465	1	108282467	108283467	108283217	108310587	+	Xelaev18018447m.g	map2k1	map2k1.L	mitogen-activated protein kinase kinase 1	478821	478821	R­M­						R¯M¯			0.320828	0.0911064	0.220219	0.243027	-0.104534	-0.308659	-0.250116	-0.0168913			0.0108	0.0745991	0.36065	0.721717	0.1106	0.207747	0.10175	0.376024	0.307	0.446165	0.003	0.00525404	0.0164	0.0249701	0.888	0.949528
chr9_10S	93339360	93340306	1	93339315	93340315	93340065	93352251	+	Xelaev18047673m.g	atp6v0c	atp6v0c.S	ATPase, H+ transporting, lysosomal 16kDa, V0 subunit c	981789	981789	R­M­									0.320528	0.0546174	-0.2042	0.193051	-0.0730593	-0.399451	-0.372502	0.175733			0.01005	0.0712539	0.5861	0.852396	0.19665	0.317822	0.21425	0.547533	0.46785	0.60489	5e-05	0.000111009	0.0004	0.000768426	0.1527	0.375754
chr3S	86955400	86956322	1	86955355	86956355	86926061	86955605	-	Xelaev18021169m.g	rab3ip	rab3ip.S	RAB3A interacting protein	978870	978870	R­M­									0.320475	-0.0241551	0.248508	0.0378894	-0.38409	0.947385	1.28521	0.216897			0.0138	0.0868149	0.8364	0.952572	0.07155	0.148299	0.7945	0.938725	0.001	0.00405151	5e-05	0.000111009	5e-05	0.00010487	0.07835	0.24976
chr4S	108501916	108502870	1	108501896	108502896	108469052	108502146	-	Xelaev18025912m.g	copg1	copg1.S	coatomer protein complex subunit gamma 1	919992	919992	R­M­						R­M¯			0.32039	0.156072	-0.753142	0.0543098	-0.185378	0.599836	0.739218	-0.255012			0.01255	0.081923	0.16355	0.526295	5e-05	0.000452144	0.7129	0.905212	0.1	0.189834	5e-05	0.000111009	5e-05	0.00010487	0.04045	0.162443
chr9_10S	83139561	83140440	1	83139527	83140527	83127668	83139777	-	Xelaev18047521m.g	arl6ip1	arl6ip1.S	ADP ribosylation factor like GTPase 6 interacting protein 1	976278	976278	R­M­									0.32026	0.200819	-0.369619	0.1117	-0.273867	-0.276502	-0.0489754	0.241926			0.0095	0.0687983	0.05335	0.30614	0.03215	0.0792177	0.4553	0.767176	0.0087	0.0258275	0.00885	0.0144974	0.6361	0.671589	0.0525	0.19162
chr6L	138473891	138474857	1	138473891	138474891	138350547	138474141	-	Xelaev18032303m.g	eif3h	eif3h.L	eukaryotic translation initiation factor 3 subunit H	958114	958114	R­M­				R¯M­		R­M¯			0.319915	0.246762	-0.318905	0.198234	-0.719315	0.105743	0.778902	0.0227325			0.01135	0.0771284	0.033	0.238689	0.36325	0.486611	0.1739	0.496907	5e-05	0.000283118	0.33785	0.389969	5e-05	0.00010487	0.85235	0.932649
chr2S	120191286	120192066	1	120191145	120192145	120182059	120191395	-	Xelaev18015861m.g	myl6	myl6.S	myosin light chain 6	5931385	5931385	R­M­									0.319554	-0.100506	0.451088	0.451589	-0.777083	1.50522	2.23618	0.00477827			0.0087	0.0649951	0.3578	0.7202	0.0124	0.037834	0.01265	0.114636	5e-05	0.000283118	5e-05	0.000111009	5e-05	0.00010487	0.9692	0.98515
chr6L	108209809	108210496	1	108209535	108210535	108210285	108232944	+	Xelaev18031895m.g	thoc1	thoc1.L	THO complex 1 protein	951668	951668	R­M­									0.319353	0.152778	-0.415661	0.371274	-0.637858	0.20267	0.794501	-0.0605723			0.0156	0.0937839	0.2433	0.625276	0.01805	0.0507377	0.01665	0.136837	5e-05	0.000283118	0.09565	0.128899	5e-05	0.00010487	0.64535	0.82452
chr5L	59310556	59311035	1	59310040	59311040	59310790	59346250	+	Xelaev18026919m.g	adss	adss.L	adenylosuccinate synthase	944122	944122	R­M­									0.319159	0.150632	-0.407321	0.220606	-0.0939525	-0.113356	-0.0656347	0.0358696			0.0096	0.069291	0.1556	0.516524	0.329	0.453408	0.12935	0.427101	0.3791	0.520813	0.291	0.341353	0.53745	0.577557	0.76475	0.892133
chr6S	57889865	57890820	1	57889830	57890830	57757511	57890080	-	Xelaev18033344m.g	tmeff1	tmeff1.S	transmembrane protein with EGF like and two follistatin like domains 1	876374	876374	R­M­					R¯M­				0.318616	0.0802099	-0.365582	0.514983	-1.43217	-1.59963	-0.213713	-0.153764			0.01055	0.0736546	0.44165	0.771696	0.027	0.069178	0.00035	0.00870278	5e-05	0.000283118	5e-05	0.000111009	0.04305	0.0613329	0.2097	0.450836
chr5S	99162950	99163933	1	99162949	99163949	99156370	99163199	-	Xelaev18029800m.g	selt	selt.S				R­M­						R­M¯			0.316711	0.0649099	-0.136915	0.299558	-0.151897	0.703907	0.810039	0.236112			0.03495	0.153859	0.6558	0.884086	0.38645	0.50828	0.05305	0.263867	0.29595	0.43396	5e-05	0.000111009	5e-05	0.00010487	0.0847	0.261834
chr2S	73517405	73518381	1	73517394	73518394	73488818	73517644	-	Xelaev18015253m.g	kdm1a	kdm1a.S	lysine (K)-specific demethylase 1A	5816926	5816926	R­M­									0.316419	0.160543	0.0466306	0.280358	-0.713596	-0.533379	0.134106	-0.227956			0.0105	0.0734435	0.1582	0.519791	0.72735	0.801945	0.05895	0.279141	5e-05	0.000283118	5e-05	0.000111009	0.2441	0.284836	0.07585	0.244653
Scaffold21	4393824	4394733	1	4393806	4394806	4369988	4394056	-	Xelaev18001213m.g	clta	clta.S	clathrin light chain A	944168	944168	R­M­									0.315706	-0.0105722	0.47086	0.213677	-0.139994	0.642369	0.736296	0.263156			0.0107	0.074303	0.9194	0.977361	0.00205	0.0092306	0.1546	0.467411	0.19165	0.313277	5e-05	0.000111009	5e-05	0.00010487	0.03395	0.144548
chr6S	93855789	93856772	1	93855782	93856782	93856532	93913693	+	Xelaev18033744m.g	rab2a	rab2a.S	RAB2A, member RAS oncogene family	479010	479010	R­M­	R­M¯								0.315608	0.265537	-0.538426	0.281035	-0.234039	0.00238613	0.190639	-0.134455			0.01565	0.0939108	0.0245	0.199637	0.0025	0.0108028	0.06265	0.287888	0.04965	0.108685	0.98385	0.985566	0.10755	0.140691	0.30125	0.551432
chr1S	162822624	162823564	1	162822581	162823581	162823331	162851472	+	Xelaev18010978m.g	emb	emb.S	embigin	6258632	6258632	R­M­				R­M­	R¯M­				0.31535	0.15404	4.95961	5.04514	1.02033	-5.46441	-6.53036	-0.0810351			0.0197	0.108848	0.16645	0.529872	5e-05	0.000452144	5e-05	0.00165315	5e-05	0.000283118	5e-05	0.000111009	5e-05	0.00010487	1	1
chr4S	99800975	99801948	1	99800957	99801957	99793168	99801207	-	Xelaev18025783m.g	tusc2	tusc2.S	tumor suppressor candidate 2	1217570	1217570	R­M­									0.314984	-0.0446039	-0.405421	0.183864	-0.0568575	-0.0512008	-0.0404417	0.0485944			0.02615	0.129053	0.7307	0.915619	0.0258	0.0667254	0.24645	0.587059	0.6652	0.76963	0.69495	0.73428	0.76725	0.793122	0.7241	0.870825
chr8L	29446906	29447725	1	29446818	29447818	29404767	29447068	-	Xelaev18038796m.g	acsl4	acsl4.L	acyl-CoA synthetase long-chain family member 4	5966956	5966956	R­M­				R­M­		R­M¯			0.314527	-0.381758	-0.575812	0.34195	0.34763	1.08806	0.694081	-0.352585			0.0136	0.0859099	0.0004	0.0134062	0.00195	0.00887134	0.0226	0.163344	0.00155	0.00590996	5e-05	0.000111009	5e-05	0.00010487	0.00505	0.0390322
chr7L	36207218	36207869	1	36207154	36208154	36195416	36207404	-	Xelaev18034845m.g	anapc16	anapc16.L	anaphase promoting complex subunit 16	953455	953455	R­M­				R¯M­		R­M¯			0.314357	0.134455	-0.0245575	0.20996	-0.447	-0.0038995	0.397068	0.493266			0.03565	0.155729	0.3593	0.720499	0.92835	0.949639	0.2401	0.57845	0.00175	0.00658581	0.9796	0.982081	0.01075	0.0168365	0.0032	0.0281369
chr6L	6507985	6508463	1	6507706	6508706	6508456	6516231	+	Xelaev18030593m.g	higd1a	higd1a.L	HIG1 hypoxia inducible domain family member 1A	974390	974390	R­M­						R­M¯			0.314149	-0.228829	0.0970463	0.654677	0.0592523	0.672941	0.567507	0.0606857			0.02065	0.111933	0.056	0.312744	0.50865	0.620171	5e-05	0.00165315	0.62025	0.734724	5e-05	0.000111009	5e-05	0.00010487	0.63185	0.816278
chr5L	107454581	107455530	1	107454558	107455558	107455308	107485002	+	Xelaev18027574m.g	nceh1	nceh1.L	neutral cholesterol ester hydrolase 1	959942	959942	R­M­		R¯M­				R­M¯			0.313908	-0.1846	-0.631975	-0.166015	0.31561	0.833129	0.471746	-0.0053339			0.02025	0.110595	0.1125	0.442449	0.00025	0.00172346	0.25735	0.598151	0.00725	0.0220879	5e-05	0.000111009	5e-05	0.00010487	0.96625	0.984125
chr6S	105324690	105325686	1	105324688	105325688	105320833	105324938	-	Xelaev18033878m.g	frat1	frat1.S	frequently rearranged in advanced T-cell lymphomas 1	487774	487774	R­M­						R¯M¯			0.313899	0.0842124	-0.449763	0.105174	-0.0160967	-0.901768	-0.932028	0.245368			0.0236	0.121206	0.50735	0.812133	0.03235	0.0795736	0.5497	0.825791	0.8979	0.934172	5e-05	0.000111009	5e-05	0.00010487	0.11745	0.319132
chr7L	96665580	96666561	1	96665569	96666569	96226524	96665819	-	Xelaev18035818m.g	prdm16	prdm16.L	PR domain 16	991669	991669	R­M­									0.313313	-0.045212	-0.759868	-0.250855	-0.396179	-0.862452	-0.512272	-0.0435444			0.0176	0.101133	0.72125	0.912467	0.00055	0.00324772	0.15315	0.464783	0.00125	0.00491989	5e-05	0.000111009	0.0003	0.000584883	0.76825	0.893723
chr1S	108752276	108753235	1	108752237	108753237	108701809	108752487	-	Xelaev18010143m.g	tle1	tle1.S	transducin like enhancer of split 1	868099	868099	R­M­									0.313106	0.174885	-0.066979	-0.0884696	-0.740717	-0.21554	0.479182	0.027598			0.0261	0.128904	0.242	0.624088	0.6659	0.753489	0.6035	0.854663	5e-05	0.000283118	0.11465	0.151801	0.0015	0.00268943	0.8511	0.932363
chr7L	53801515	53802360	1	53801429	53802429	53802179	53833787	+	Xelaev18035077m.g	aip	aip.L	aryl hydrocarbon receptor interacting protein	947113	947113	R­M­									0.313098	0.182457	-0.43736	-0.0966293	0.135702	-0.264682	-0.446402	0.296025			0.01225	0.0809191	0.08895	0.394317	0.01215	0.0372719	0.50925	0.799978	0.2113	0.337688	0.0183	0.0285124	5e-05	0.00010487	0.0202	0.102658
chr4L	85558970	85559816	1	85558913	85559913	85559663	85624723	+	Xelaev18023157m.g	elavl4	elavl4.L	ELAV like neuron-specific RNA binding protein 4	948209	948209	R­M­					R¯M­	R¯M­			0.31303	-0.00546274	1.53006	1.83861	-0.795355	-3.0844	-2.33519	-0.303526			0.0183	0.10387	0.9557	0.986028	5e-05	0.000452144	5e-05	0.00165315	5e-05	0.000283118	5e-05	0.000111009	5e-05	0.00010487	0.0166	0.0896406
chr4S	21396685	21397593	1	21396679	21397679	21390110	21396929	-	Xelaev18024624m.g	psma1	psma1.S	proteasome subunit alpha 1	995830	995830	R­M­									0.312386	0.0634157	0.0228155	0.438954	-0.258668	0.513317	0.726603	0.131044			0.0192	0.107178	0.5952	0.856882	0.8779	0.915341	0.0032	0.0458919	0.03505	0.0819835	5e-05	0.000111009	5e-05	0.00010487	0.29755	0.547653
chr2L	148014959	148015395	1	148014557	148015557	148015307	148023860	+	Xelaev18013556m.g	smug1	smug1.L	single-strand-selective monofunctional uracil-DNA glycosylase 1	953120	953120	R­M­									0.312082	-0.150395	-0.0512653	0.32679	-0.615479	-0.656671	-0.0871622	-0.372109			0.01665	0.0975707	0.2213	0.599958	0.71845	0.795511	0.0401	0.225342	5e-05	0.000283118	5e-05	0.000111009	0.4832	0.524914	0.00865	0.057379
chr2L	79629175	79630125	1	79629140	79630140	79629890	79643002	+	Xelaev18012459m.g	znf706.2	znf706.2.L	zinc finger protein 706, gene 2	5725708	5725708	R­M­									0.312	0.122371	0.225405	0.0417452	-0.656707	0.359442	0.969337	0.189366			0.0194	0.107809	0.32525	0.695212	0.1072	0.202732	0.7799	0.93457	5e-05	0.000283118	0.0023	0.00416454	5e-05	0.00010487	0.1281	0.337001
chr9_10L	32507800	32508772	1	32507793	32508793	32508543	32513240	+	Xelaev18043920m.g	Xelaev18043920m	Xelaev18043920m.g				R­M­				R¯M­					0.311305	0.0890448	-0.507722	0.244459	-0.36508	0.737392	1.05655	-0.184267			0.0177	0.101506	0.45225	0.778326	0.00435	0.0167039	0.0996	0.371603	0.00195	0.007228	5e-05	0.000111009	5e-05	0.00010487	0.13945	0.354444
chr8S	370545	371425	1	370426	371426	371176	389276	+	Xelaev18040992m.g	uba1	uba1.S	ubiquitin-like modifier activating enzyme 1	5874063	5874063	R­M­									0.310973	0.146163	-0.23263	0.629059	-0.743144	-0.679336	0.0179837	-0.273134			0.0137	0.0863738	0.14865	0.506673	0.1464	0.256176	5e-05	0.00165315	5e-05	0.000283118	5e-05	0.000111009	0.8623	0.878731	0.0283	0.128336
chr6S	12740515	12741496	1	12740507	12741507	12732289	12740757	-	Xelaev18032848m.g	idi1	idi1.S	isopentenyl-diphosphate delta isomerase 1	492550	492550	R­M­									0.310804	0.0194694	-0.46177	0.037114	0.537237	-0.0027302	-0.585809	0.0466499			0.02025	0.110595	0.8609	0.960397	0.00875	0.0289997	0.8102	0.944379	5e-05	0.000283118	0.9795	0.982048	5e-05	0.00010487	0.7292	0.87303
chr3S	78636914	78637843	1	78636863	78637863	78620276	78637113	-	Xelaev18021071m.g	capza2	capza2.S	capping actin protein of muscle Z-line alpha subunit 2	489167	489167	R­M­									0.310469	0.0769014	0.292853	0.228504	0.0251029	0.441212	0.36963	0.0699676			0.0121	0.0802952	0.46645	0.786669	0.0373	0.0891543	0.12215	0.41462	0.81	0.874562	5e-05	0.000111009	0.00095	0.00174975	0.5594	0.770464
chr1S	63300072	63301046	1	63300059	63301059	63224724	63300309	-	Xelaev18009443m.g	rap1gds1	rap1gds1.S	RAP1, GTP-GDP dissociation stimulator 1	1004454	1004454	R­M­						R¯M¯			0.310265	0.0992971	0.130204	0.13204	-0.111141	-0.682542	-0.617644	0.00346409			0.01165	0.0783686	0.33115	0.699784	0.3262	0.450828	0.36345	0.698108	0.28135	0.418113	5e-05	0.000111009	5e-05	0.00010487	0.97855	0.988508
chr8L	97902298	97902795	1	97901819	97902819	97889629	97902069	-	Xelaev18040149m.g	Xelaev18040149m	Xelaev18040149m.g				R­M­				R¯M­		R­M¯			0.310255	0.0542136	-0.350461	0.407441	-0.531553	0.477035	0.962203	-0.165514			0.01585	0.0945873	0.6463	0.87983	0.3504	0.474135	0.00705	0.0783311	5e-05	0.000283118	5e-05	0.000111009	5e-05	0.00010487	0.1846	0.419421
chr3L	58183295	58184230	1	58183251	58184251	58170847	58183501	-	Xelaev18017625m.g	c7orf60	c7orf60.L				R­M­						R­M¯			0.31024	-0.279623	0.011084	0.252474	-0.173538	0.17619	0.303489	-0.235162			0.0289	0.137537	0.0429	0.2731	0.93985	0.957065	0.1207	0.411799	0.1975	0.320454	0.1735	0.217594	0.0225	0.0335313	0.0947	0.280368
chr4S	71312944	71313912	1	71312939	71313939	71297826	71313189	-	Xelaev18025300m.g	dhcr24	dhcr24.S	24-dehydrocholesterol reductase	979904	979904	R­M­									0.309998	0.470441	-0.380889	0.648899	0.361054	-0.890327	-1.29673	-0.419838			0.015	0.0916166	5e-05	0.00245991	0.0311	0.0771686	0.0001	0.00311026	0.00095	0.00388297	5e-05	0.000111009	5e-05	0.00010487	0.0023	0.0221428
chr9_10S	16696827	16697728	1	16696734	16697734	16683743	16696984	-	Xelaev18046344m.g	Xelaev18046344m	Xelaev18046344m.g				R­M­						R¯M¯			0.309845	0.0961635	-0.877946	-0.0886819	0.101188	-0.409856	-0.557221	-0.167471			0.0128	0.08291	0.3321	0.700478	5e-05	0.000452144	0.5569	0.830312	0.31425	0.453674	0.00015	0.000316157	5e-05	0.00010487	0.16535	0.393336
chr3S	97900395	97901375	1	97900394	97901394	97872299	97900644	-	Xelaev18021359m.g	sncb	sncb.S	synuclein beta	973306	973306	R­M­									0.309647	0.0349744	0.0354354	-0.0759133	-0.156188	-0.560759	-0.450743	0.116891			0.0171	0.0993572	0.72155	0.912467	0.78525	0.846841	0.6322	0.869705	0.11825	0.216492	5e-05	0.000111009	5e-05	0.00010487	0.3398	0.590386
chr5L	43233960	43234934	1	43233945	43234945	43218851	43234195	-	Xelaev18026690m.g	acat2	acat2.L	acetyl-CoA acetyltransferase 2	5929869	5929869	R­M­									0.30949	0.063902	-0.148304	1.23133	-0.267831	-0.272423	-0.0499932	-0.487393			0.02585	0.12823	0.628	0.871107	0.3652	0.488165	5e-05	0.00165315	0.0434	0.0975482	0.03925	0.0576634	0.70975	0.740372	0.0013	0.0146819
chr1L	10028980	10029824	1	10028877	10029877	10029627	10053228	+	Xelaev18005003m.g	kdm3a	kdm3a.L	lysine (K)-specific demethylase 3A	1012800	1012800	R­M¯						R­M¯			0.309446	0.160347	-0.0366452	0.135303	-0.298403	-0.0102336	0.241553	-0.166355			0.0159	0.0947336	0.15895	0.520943	0.78215	0.844234	0.36845	0.701874	0.00895	0.0264119	0.93005	0.940679	0.0353	0.050968	0.19265	0.430151
chr4S	75426710	75427499	1	75426512	75427512	75427262	75453902	+	Xelaev18025369m.g	ptbp2	ptbp2.S	polypyrimidine tract binding protein 2	491011	491011	R­M­									0.309437	0.011604	-0.528595	0.191972	-0.517314	-0.529569	-0.0585476	-0.109712			0.0147	0.0907215	0.9171	0.977067	0.0038	0.0150353	0.20655	0.538578	5e-05	0.000283118	5e-05	0.000111009	0.6265	0.662449	0.39545	0.642156
Scaffold19	2851433	2852338	1	2851340	2852340	2711852	2851590	-	Xelaev18000572m.g	adk	adk.S	adenosine kinase	997224	997224	R­M­									0.308797	-0.0490874	-0.304768	0.0951223	-0.705487	0.224877	0.884235	-0.393644			0.01205	0.080127	0.64165	0.877624	0.02835	0.0718721	0.52345	0.809419	5e-05	0.000283118	0.0323	0.0481508	5e-05	0.00010487	0.0019	0.0192943
chr4L	64971601	64972577	1	64971587	64972587	64941514	64971837	-	Xelaev18022836m.g	csnk2a2	csnk2a2.L	casein kinase 2 alpha 2	487068	487068	R­M­									0.308696	0.0376166	0.00704994	0.1173	-0.482849	0.419517	0.856044	-0.104156			0.0138	0.0868148	0.7251	0.913116	0.95315	0.966146	0.42765	0.74637	5e-05	0.000283118	0.0001	0.000214711	5e-05	0.00010487	0.3867	0.635146
chr1L	29047079	29047710	1	29046900	29047900	29042342	29047150	-	Xelaev18005237m.g	#N/A		#N/A		#N/A	R­M­				R¯M­					0.308575	0.0223756	0.610344	-1.67685	-1.06993	-10.7381	-9.71518	2.28681			0.01915	0.106991	0.8734	0.964261	1	1	1	1	5e-05	0.000283118	0.1329	0.173425	0.1224	0.158031	1	1
chr6S	97355086	97356039	1	97355060	97356060	97324233	97355310	-	Xelaev18033789m.g	tram1	tram1.S	translocation associated membrane protein 1	944942	944942	R­M­				R¯M­		R­M¯			0.308282	0.0758527	-0.706859	-0.0685088	-0.413966	1.17445	1.5421	-0.0427257			0.02025	0.110595	0.5269	0.822029	0.0001	0.000817608	0.6413	0.873153	0.0007	0.00298043	5e-05	0.000111009	5e-05	0.00010487	0.7222	0.86982
chr7S	4580911	4581527	1	4580905	4581905	4557461	4581155	-	Xelaev18036710m.g	usp5	usp5.S	ubiquitin specific peptidase 5	995355	995355	R­M­									0.307528	0.0773418	-0.313267	0.563265	-0.348659	0.0331971	0.336059	-0.322926			0.01165	0.0783686	0.4651	0.78607	0.05615	0.122896	0.0004	0.00967269	0.001	0.00405151	0.75255	0.786627	0.00175	0.00310991	0.00815	0.0549808
chr7L	68079226	68079891	1	68079191	68080191	68055239	68079441	-	Xelaev18035296m.g	stt3a	stt3a.L	STT3A, subunit of the oligosaccharyltransferase complex (catalytic)	973637	973637	R­M­				R¯M­		R­M¯			0.307076	-0.056202	-0.619731	0.525019	-0.555846	0.6363	1.14611	-0.580176			0.02145	0.11474	0.66495	0.88865	0.00085	0.00457628	0.0005	0.0115093	5e-05	0.000283118	5e-05	0.000111009	5e-05	0.00010487	5e-05	0.00107562
chr5S	70522014	70522897	1	70521927	70522927	70522677	70589436	+	Xelaev18029417m.g	snap91	snap91.S	synaptosome associated protein 91kDa	1013212	1013212	R­M­									0.307007	0.242879	-0.55863	0.036718	-0.141566	-1.00778	-0.912027	-0.0211922			0.0125	0.0818225	0.0184	0.169954	0.00165	0.00773677	0.79725	0.939473	0.17555	0.292921	5e-05	0.000111009	5e-05	0.00010487	0.86575	0.938957
chr3S	60236453	60237238	1	60236254	60237254	60237004	60252212	+	Xelaev18020813m.g	idh3a	idh3a.S	isocitrate dehydrogenase 3 (NAD+) alpha	943185	943185	R­M­									0.306506	0.192571	0.101215	-0.0262686	0.18998	-0.164061	-0.400717	0.133548			0.01585	0.0945873	0.07185	0.354962	0.4419	0.560538	0.8568	0.960496	0.08665	0.169586	0.14195	0.184078	0.00035	0.000677043	0.2833	0.533602
chr6S	22395183	22396091	1	22395159	22396159	22341482	22395409	-	Xelaev18032947m.g	fam188a	fam188a.S				R­M­									0.306505	0.00150957	-0.530005	0.0990857	-0.121065	-0.221679	-0.146956	-0.0620266			0.01715	0.0995588	0.9898	0.995105	0.0034	0.0137793	0.5111	0.801223	0.29715	0.435405	0.05795	0.0815336	0.2109	0.254039	0.6308	0.815615
chr8S	24615203	24616163	1	24615168	24616168	24615918	24682770	+	Xelaev18041348m.g	Xetrov90021170m	Xetrov90021170m.S				R­M­				R¯M­		R¯M¯			0.306002	0.102391	-0.830495	0.045108	-0.305026	-1.14494	-0.886164	-0.191027			0.02595	0.128481	0.43455	0.76778	0.00125	0.0062044	0.81975	0.947391	0.01765	0.0467127	5e-05	0.000111009	5e-05	0.00010487	0.24475	0.490088
chr2L	144731471	144732387	1	144731400	144732400	144665649	144731650	-	Xelaev18013500m.g	loc100487395	loc100487395.L				R­M­	R¯M¯					R¯M¯			0.305753	-0.399111	-0.239281	-0.0499741	-0.0937064	-1.15524	-1.10803	-0.184327			0.031	0.143641	0.00325	0.0579246	0.21515	0.339022	0.81195	0.944701	0.47365	0.610233	5e-05	0.000111009	5e-05	0.00010487	0.28695	0.537359
chr3L	40498645	40499520	1	40498573	40499573	40499323	40506094	+	Xelaev18017332m.g	tmed9	tmed9.L	transmembrane p24 trafficking protein 9	944837	944837	R­M­				R¯M­		R­M¯			0.305703	-0.0908131	-0.0644495	0.148882	-0.288146	0.986936	1.22906	-0.207033			0.0188	0.105534	0.4613	0.783439	0.62275	0.717159	0.31	0.651504	0.0162	0.0434866	5e-05	0.000111009	5e-05	0.00010487	0.0961	0.282646
chr8L	60075362	60076350	1	60075352	60076352	60076102	60082390	+	Xelaev18039461m.g	loc549012	loc549012.L				R­M­									0.305519	-0.00883513	-0.671222	0.0893719	-0.323316	0.751277	1.02838	-0.128401			0.0151	0.0920113	0.93375	0.980292	0.0001	0.000817608	0.5483	0.824702	0.0036	0.012256	5e-05	0.000111009	5e-05	0.00010487	0.28975	0.54046
chr9_10S	718473	719436	1	718472	719472	719222	744658	+	Xelaev18045868m.g	acly	acly.S	ATP citrate lyase	992493	992493	R­M­									0.305471	0.150968	-0.355316	0.407951	-0.0573104	-0.101424	-0.0899778	-0.183194			0.0135	0.0856108	0.1304	0.477218	0.04535	0.104089	0.0106	0.102168	0.5694	0.693188	0.32755	0.379156	0.3794	0.422652	0.1339	0.345875
chr1L	107558814	107559752	1	107558781	107559781	107559531	107579984	+	Xelaev18006549m.g	clta	clta.L	clathrin light chain A	944168	944168	R­M­						R­M¯			0.305072	0.131994	0.417313	0.31174	-0.178681	0.511472	0.644123	0.111459			0.01475	0.0909007	0.2268	0.606856	0.0055	0.020123	0.03465	0.209242	0.10285	0.194	5e-05	0.000111009	5e-05	0.00010487	0.35435	0.605112
chr4L	41728047	41728998	1	41728021	41729021	41631737	41728271	-	Xelaev18022536m.g	gnao1	gnao1.L	G protein subunit alpha o1	921634	921634	R­M­									0.305002	0.103003	0.215097	0.319096	-0.391417	-0.968186	-0.62275	-0.0984463			0.01255	0.081923	0.32815	0.697061	0.11935	0.220081	0.0312	0.197092	0.0002	0.00100179	5e-05	0.000111009	5e-05	0.00010487	0.4309	0.673098
chr5L	128942516	128943500	1	128942503	128943503	128916961	128942753	-	Xelaev18027941m.g	rab6b	rab6b.L	RAB6B, member RAS oncogene family	493828	493828	R­M¯									0.304373	0.187618	0.620172	1.20939	0.348569	-2.02165	-2.4162	0.128591			0.0233	0.120163	0.0944	0.405649	0.0036	0.0144095	5e-05	0.00165315	0.0032	0.0110833	5e-05	0.000111009	5e-05	0.00010487	0.4605	0.697159
chr2S	77191011	77191989	1	77191000	77192000	77169297	77191250	-	Xelaev18015309m.g	taf15	taf15.S	TATA-box binding protein associated factor 15	984010	984010	R­M­				R¯M­		R­M¯			0.304182	0.119131	0.0714959	-0.0492663	-0.392062	0.231151	0.576701	0.127296			0.0177	0.101506	0.31395	0.688492	0.5883	0.688916	0.737	0.917366	0.00085	0.00352066	0.0459	0.0658382	5e-05	0.00010487	0.30515	0.556445
chr6S	127421075	127421417	1	127420420	127421420	127421170	127434066	+	Xelaev18034112m.g	loc101735269	loc101735269.S				R­M­						R¯M¯			0.304054	-0.00271583	-0.44696	0.0582745	-0.0788799	-0.328671	-0.295972	0.0295951			0.02135	0.114416	0.97905	0.991677	0.01335	0.0401563	0.6981	0.899824	0.50425	0.636796	0.0078	0.0128789	0.01375	0.02117	0.8215	0.918602
chr1S	9623700	9624675	1	9623684	9624684	9580286	9623934	-	Xelaev18008842m.g	kdm3a	kdm3a.S	lysine (K)-specific demethylase 3A	1012800	1012800	R­M­									0.303862	0.139206	0.120607	0.271743	-0.615795	-0.314964	0.254735	-0.145589			0.0174	0.100427	0.2267	0.606713	0.37635	0.498636	0.07065	0.308685	5e-05	0.000283118	0.00635	0.0106249	0.0284	0.0415995	0.25035	0.495107
chr9_10L	46061420	46062300	1	46061395	46062395	46058466	46061645	-	Xelaev18044360m.g	tsn	tsn.L	translin	970318	970318	R­M­				R¯M­					0.303457	0.0958796	-0.241421	0.144537	-0.380944	0.0868843	0.421798	0.328274			0.02435	0.123233	0.4613	0.783439	0.1365	0.242962	0.34135	0.679142	0.00385	0.0129581	0.4839	0.536156	0.00085	0.0015747	0.0161	0.0881046
chr6L	70524080	70524653	1	70523753	70524753	70524503	70572759	+	Xelaev18031391m.g	loc101732754	loc101732754.L				R­M­									0.302898	0.126791	-0.309039	0.261672	-0.329474	0.0689355	0.352624	0.138858			0.0225	0.118169	0.297	0.675235	0.0649	0.137512	0.0814	0.333235	0.00655	0.0202836	0.57025	0.618817	0.0036	0.00608367	0.2848	0.535317
chr5L	79888244	79888981	1	79887995	79888995	79888745	79905707	+	Xelaev18027208m.g	ostm1	ostm1.L	osteopetrosis associated transmembrane protein 1	989540	989540	R­M­									0.302542	0.182899	-0.774146	-0.0460679	0.0797727	1.53218	1.40579	-0.21731			0.0256	0.127378	0.12545	0.467702	5e-05	0.000452144	0.7547	0.924829	0.52195	0.652116	5e-05	0.000111009	5e-05	0.00010487	0.07965	0.252428
chr5L	29970194	29970862	1	29969867	29970867	29970617	30003194	+	Xelaev18026492m.g	rab1a	rab1a.L	RAB1A, member RAS oncogene family	485526	485526	R­M­									0.301923	0.0632407	-0.845464	0.0600473	-0.0721596	0.486806	0.512974	-0.308602			0.01265	0.0823897	0.5402	0.829352	5e-05	0.000452144	0.6863	0.894664	0.485	0.620306	5e-05	0.000111009	5e-05	0.00010487	0.01545	0.0855583
chr3S	77670832	77671816	1	77670824	77671824	77659075	77671074	-	Xelaev18021058m.g	ing3	ing3.S	inhibitor of growth family member 3	972304	972304	R­M­									0.301894	0.177398	0.0913055	-0.1043	-0.337264	0.0207992	0.311872	0.201131			0.0173	0.100095	0.1096	0.437176	0.49435	0.60761	0.4816	0.782623	0.0023	0.00833995	0.85115	0.872964	0.005	0.00826409	0.10895	0.304643
chr4L	91501266	91502170	1	91501222	91502222	91419006	91501472	-	Xelaev18023277m.g	xpr1	xpr1.L	xenotropic and polytropic retrovirus receptor 1	1015945	1015945	R­M­				R¯M­					0.301892	-0.0449319	0.121461	0.104492	-0.783195	-0.980902	-0.243952	0.0226252			0.0136	0.0859099	0.6622	0.887249	0.35995	0.483614	0.4897	0.788242	5e-05	0.000283118	5e-05	0.000111009	0.02185	0.0326137	0.85355	0.933411
chr9_10S	48481919	48482799	1	48481915	48482915	48478394	48482165	-	Xelaev18047057m.g	cxcr4	cxcr4.S	C-X-C motif chemokine receptor 4	489916	489916	R­M­				R¯M­		R¯M¯			0.301759	-0.0147775	0.764969	1.48959	-0.688077	-2.86154	-2.21988	-0.264882			0.0168	0.0980962	0.9021	0.973878	0.0002	0.00143854	5e-05	0.00165315	5e-05	0.000283118	5e-05	0.000111009	5e-05	0.00010487	0.1445	0.363131
chr2L	42316650	42317543	1	42316647	42317647	42317397	42329216	+	Xelaev18011839m.g	pdha1	pdha1.L	pyruvate dehydrogenase E1 alpha 1 subunit	952668	952668	R­M­									0.301703	0.0182883	0.168273	0.0902686	-0.0885971	0.0558045	0.0981533	0.0840315			0.01295	0.0836109	0.8563	0.958725	0.2073	0.329862	0.5351	0.816768	0.3893	0.530757	0.589	0.636475	0.34395	0.387296	0.48005	0.712244
chr9_10L	91703097	91704051	1	91703075	91704075	91703825	91764913	+	Xelaev18045188m.g	abcc6	abcc6.L	ATP binding cassette subfamily C member 6	6465365	6465365	R­M­									0.301358	0.0370286	-1.17743	0.286663	-1.10715	0.127517	1.18856	-0.8334			0.02005	0.109964	0.78145	0.935224	0.1335	0.238951	0.0657	0.295872	5e-05	0.000283118	0.27	0.319122	5e-05	0.00010487	5e-05	0.00107562
chr2L	85486600	85487530	1	85486548	85487548	85487298	85495189	+	Xelaev18012559m.g	pef1	pef1.L	penta-EF-hand domain containing 1	1013237	1013237	R­M­	R­M¯								0.301293	0.261744	-0.171953	0.117807	-0.0661078	0.535507	0.555706	-0.283842			0.0211	0.113498	0.01945	0.175487	0.2	0.321574	0.42375	0.744038	0.5556	0.681489	5e-05	0.000111009	5e-05	0.00010487	0.02465	0.116995
chr2S	61776480	61777428	1	61776479	61777479	61777229	61796549	+	Xelaev18015023m.g	vezf1	vezf1.S	vascular endothelial zinc finger 1	481522	481522	R­M­				R¯M­					0.300676	-0.00394387	-0.0673492	0.0323326	-0.45985	-0.602188	-0.188627	-0.0937291			0.0157	0.094124	0.9705	0.989706	0.61045	0.706733	0.8257	0.949875	5e-05	0.000283118	5e-05	0.000111009	0.081	0.108558	0.45165	0.690531
chr6L	88821160	88822136	1	88821152	88822152	88807331	88821402	-	Xelaev18031635m.g	tfap2a	tfap2a.L	tto transcription factor AP-2 alpha	481200	481200	R­M­				R¯M­		R­M¯			0.300592	0.203611	-0.959922	0.0767466	-1.12602	0.881985	1.9613	-0.29136			0.0327	0.148477	0.20845	0.585263	5e-05	0.000452144	0.6181	0.86143	5e-05	0.000283118	5e-05	0.000111009	5e-05	0.00010487	0.02935	0.131213
chr2S	63044875	63045856	1	63044864	63045864	63045614	63049340	+	Xelaev18015063m.g	hmgn2	hmgn2.S	high mobility group nucleosomal binding domain 2	1015270	1015270	R­M­									0.300392	0.148404	0.21594	0.297321	-1.57098	0.0198408	1.54442	-0.0751057			0.03385	0.151218	0.3961	0.744758	0.148	0.258361	0.06495	0.293853	5e-05	0.000283118	0.8795	0.896985	5e-05	0.00010487	0.58995	0.790773
chr2L	62251562	62252466	1	62251471	62252471	62236543	62251721	-	Xelaev18012182m.g	arg2	arg2.L	arginase 2	482623	482623	R­M­									0.30009	0.0387464	0.591543	0.363128	-0.400807	0.347092	0.701805	0.233173			0.02275	0.118978	0.75525	0.926082	0.0001	0.000817608	0.01785	0.142035	0.0008	0.00334194	0.0033	0.0057509	5e-05	0.00010487	0.06635	0.224183
chr2L	104213061	104214020	1	104213034	104214034	104195672	104213284	-	Xelaev18012877m.g	rab9a	rab9a.L	RAB9A, member RAS oncogene family	487793	487793	R­M­									0.299564	0.129892	0.00516596	-0.207247	0.48488	0.197441	-0.333789	0.218628			0.03465	0.152875	0.281	0.662065	0.971	0.978733	0.18675	0.513713	0.00015	0.000775368	0.12565	0.164963	0.008	0.0127977	0.1065	0.300483
chr7L	50215265	50216122	1	50215255	50216255	50060230	50215505	-	Xelaev18035017m.g	ogdhl	ogdhl.L	oxoglutarate dehydrogenase like	984151	984151	R­M­									0.299311	0.00538519	-0.267356	0.430073	-0.45189	-0.326749	0.0788432	-0.0190987			0.01525	0.092492	0.9557	0.986028	0.0974	0.188751	0.00655	0.0750375	5e-05	0.000283118	0.00145	0.00269887	0.44665	0.489551	0.87	0.941525
chr6L	35033999	35034974	1	35033986	35034986	35034736	35048638	+	Xelaev18030927m.g	tra2a	tra2a.L	transformer 2 alpha homolog	492324	492324	R­M­									0.298584	-0.209343	-0.454915	0.127552	-0.117094	0.0771205	0.148177	0.0701184			0.01725	0.0998941	0.05485	0.31004	0.0088	0.0291193	0.38965	0.718767	0.284	0.421078	0.48735	0.539285	0.18025	0.222039	0.5755	0.781791
Scaffold21	5307908	5308852	1	5307902	5308902	5297363	5308152	-	Xelaev18001230m.g	zbtb5	zbtb5.S	zinc finger and BTB domain containing 5	1015617	1015617	R­M­				R¯M­					0.298392	-0.00420382	-0.148982	-0.18119	-0.353157	-0.229062	0.0779057	0.0384771			0.0181	0.102982	0.96815	0.989397	0.26705	0.392823	0.21875	0.551842	0.00105	0.00422615	0.0424	0.0619062	0.4896	0.531241	0.7582	0.888836
Scaffold20	2252997	2253722	1	2252977	2253977	2253727	2264412	+	Xelaev18000816m.g	asna1	asna1.S	arsA arsenite transporter, ATP-binding, homolog 1 (bacterial)	1013225	1013225	R­M­									0.298324	0.241676	0.442105	0.35084	-0.257191	-0.0926885	0.118417	0.0970326			0.0197	0.108848	0.02755	0.213609	0.00285	0.0119877	0.0209	0.156575	0.01995	0.0517549	0.40785	0.461529	0.28895	0.330919	0.4341	0.675969
chr1S	70762879	70763750	1	70762802	70763802	70763552	70769566	+	Xelaev18009529m.g	ccng2	ccng2.S	cyclin G2	920882	920882	R­M­									0.297999	0.00229033	-0.249098	-0.00951027	-0.485727	0.869591	1.30864	-0.233782			0.02605	0.128829	0.9832	0.993268	0.071	0.147418	0.9477	0.984028	0.00025	0.00121549	5e-05	0.000111009	5e-05	0.00010487	0.06545	0.222495
chr9_10L	66762796	66763718	1	66762773	66763773	66660124	66763023	-	Xelaev18044712m.g	ola1	ola1.L	Obg-like ATPase 1	1015257	1015257	R­M­				R¯M­		R­M¯			0.297962	0.121783	-0.279833	0.572027	-0.541312	0.265375	0.760535	-0.219311			0.01935	0.107715	0.2936	0.672162	0.08235	0.165858	5e-05	0.00165315	5e-05	0.000283118	0.01825	0.0284375	5e-05	0.00010487	0.0818	0.255944
chr7S	22102355	22103324	1	22102338	22103338	22049724	22102588	-	Xelaev18036978m.g	rrp12	rrp12.S	ribosomal RNA processing 12 homolog	993599	993599	R­M­									0.297703	0.191917	-0.437357	0.286102	-0.634729	0.205705	0.794164	-0.170038			0.0207	0.112064	0.11835	0.454355	0.01085	0.0342056	0.0553	0.270763	5e-05	0.000283118	0.07355	0.101441	5e-05	0.00010487	0.1796	0.412887
chr1L	12295807	12296780	1	12295807	12296807	12281746	12296057	-	Xelaev18005024m.g	slbp	slbp.L	stem-loop binding protein	480368	480368	R­M­									0.297354	-0.0793447	-0.333602	0.0691088	-0.671033	-0.209022	0.415608	-0.396405			0.016	0.0950247	0.48155	0.794961	0.0218	0.0586956	0.6463	0.875938	5e-05	0.000283118	0.062	0.0867195	0.00025	0.000491525	0.003	0.0268628
chr4S	106038737	106039646	1	106038673	106039673	106010328	106038923	-	Xelaev18025886m.g	txnrd3	txnrd3.S	thioredoxin reductase 3	973836	973836	R­M­						R­M¯			0.296998	0.0764537	-0.612355	0.159415	-0.258332	0.13877	0.351251	-0.243303			0.02355	0.121068	0.5309	0.824885	0.0015	0.00717689	0.2939	0.635894	0.03185	0.0757836	0.245	0.295668	0.00325	0.00552319	0.0663	0.224123
chr2L	113527300	113528126	1	113527181	113528181	113527931	113539788	+	Xelaev18013024m.g	nipa2	nipa2.L	non imprinted in Prader-Willi/Angelman syndrome 2	973320	973320	R­M­									0.296956	0.119276	0.198322	0.319792	-0.179955	0.0663487	0.200387	-0.114894			0.03455	0.152589	0.36345	0.723134	0.17955	0.297628	0.04675	0.246654	0.17495	0.292012	0.6084	0.654614	0.1306	0.167468	0.41635	0.660504
chr1S	47405938	47406525	1	47405815	47406815	47406565	47420952	+	Xelaev18009261m.g	abce1	abce1.S	ATP binding cassette subfamily E member 1	993987	993987	R­M­				R¯M­					0.296627	-0.152158	0.083191	0.3755	-0.288774	0.340392	0.583071	-0.285918			0.0207	0.112064	0.18455	0.553947	0.5229	0.633012	0.01285	0.115909	0.0108	0.0309526	0.00215	0.00390888	5e-05	0.00010487	0.024	0.114871
chr1L	194426668	194427631	1	194426650	194427650	194427400	194435329	+	Xelaev18008261m.g	plk2	plk2.L	polo-like kinase 2	1006204	1006204	R­M­				R¯M­		R­M¯			0.296523	-0.126531	0.694503	0.350997	-0.661978	-0.352905	0.26289	0.349175			0.02265	0.118789	0.3153	0.689198	5e-05	0.000452144	0.0188	0.147021	5e-05	0.000283118	0.0035	0.00608099	0.03255	0.0472632	0.00865	0.057379
chr7S	22650983	22651928	1	22650929	22651929	22651679	22674589	+	Xelaev18036999m.g	slc25a16	slc25a16.S	solute carrier family 25 member 16	1004685	1004685	R­M­									0.296098	-0.10287	-0.942896	0.291959	-0.0954334	0.390314	0.439563	-0.385883			0.02615	0.129053	0.39765	0.745482	5e-05	0.000452144	0.0589	0.279141	0.4338	0.57331	0.0011	0.0020891	0.0004	0.000768426	0.0037	0.0312767
chr6S	94348785	94349626	1	94348629	94349629	94349379	94415217	+	Xelaev18033748m.g	clvs1	clvs1.S	clavesin 1	5740433	5740433	R­M­					R¯M­				0.295704	-0.147948	-0.954527	-0.222747	-0.107505	-1.1892	-1.12762	0.0638188			0.02435	0.123233	0.2121	0.589732	5e-05	0.000452144	0.20805	0.540474	0.36395	0.505189	5e-05	0.000111009	5e-05	0.00010487	0.66125	0.834413
chr6S	11215998	11216935	1	11215995	11216995	11216745	11287408	+	Xelaev18032835m.g	dnajb6	dnajb6.S	DnaJ heat shock protein family (Hsp40) member B6	972412	972412	R­M­									0.295659	0.343252	-0.796058	-0.2816	-0.192656	0.37706	0.523322	0.112367			0.0208	0.112395	0.00245	0.0472513	5e-05	0.000452144	0.05685	0.274751	0.10025	0.190226	0.00095	0.00182016	5e-05	0.00010487	0.3654	0.615735
chr8S	6041945	6042914	1	6041939	6042939	6042689	6066141	+	Xelaev18041104m.g	fbxo34	fbxo34.S	F-box protein 34	960520	960520	R­M­						R­M¯			0.295489	0.0389518	-0.683009	-0.0825338	-0.147582	0.171031	0.272846	-0.027448			0.0249	0.124995	0.7437	0.921833	0.00035	0.00225568	0.58515	0.84389	0.21865	0.346909	0.145	0.187494	0.0242	0.0358279	0.8328	0.923657
chr4L	10988811	10989460	1	10988540	10989540	10989290	11008046	+	Xelaev18021919m.g	Xelaev18021919m	Xelaev18021919m.g				R­M­									0.295414	0.409108	-0.241916	-0.183553	-0.0681143	1.26087	1.2827	-0.0516081			0.01685	0.0982778	0.0001	0.0044649	0.09275	0.182087	0.23175	0.568373	0.51975	0.650447	5e-05	0.000111009	5e-05	0.00010487	0.67305	0.841964
chr8L	87030755	87031671	1	87030684	87031684	87031434	87042302	+	Xelaev18039956m.g	psma6	psma6.L	proteasome subunit alpha 6	943785	943785	R­M­									0.295127	0.0332215	-0.15034	0.433434	-0.380302	0.51177	0.845847	0.103733			0.0207	0.112064	0.77985	0.934777	0.30625	0.43143	0.00565	0.0679819	0.0013	0.00508554	5e-05	0.000111009	5e-05	0.00010487	0.39585	0.64243
chr2S	129592902	129593886	1	129592899	129593899	129564836	129593149	-	Xelaev18016050m.g	Xelaev18016050m	Xelaev18016050m.g				R­M­				R¯M­					0.294986	0.34969	0.427549	0.0235362	-0.242654	0.508629	0.705285	0.410463			0.01785	0.102029	0.0011	0.0277394	0.0053	0.0195809	0.8781	0.966877	0.0281	0.0683106	5e-05	0.000111009	5e-05	0.00010487	0.00145	0.0158917
chr9_10L	104749467	104750457	1	104749464	104750464	104750214	104761554	+	Xelaev18045397m.g	atp6v0c	atp6v0c.L	ATPase, H+ transporting, lysosomal 16kDa, V0 subunit c	981789	981789	R­M­	R­M¯								0.294655	0.270237	-0.194402	0.141652	-0.201585	-0.293749	-0.138271	0.217473			0.0163	0.096126	0.00715	0.0965991	0.21105	0.334284	0.3514	0.688044	0.0506	0.11037	0.005	0.00849171	0.1804	0.222177	0.07725	0.247417
chr1L	173641085	173641700	1	173641077	173642077	173641827	173660050	+	Xelaev18007986m.g	cdo1	cdo1.L	cysteine dioxygenase type 1	998512	998512	R­M­	R­M¯								0.294216	0.440598	0.536179	-0.0632421	-0.511774	-0.479214	-0.0144307	0.60542			0.01985	0.109444	0.0002	0.00774889	0.0004	0.00251421	0.6682	0.886675	5e-05	0.000283118	0.0001	0.000214711	0.89745	0.910528	5e-05	0.00107562
chr1L	32306625	32307422	1	32306624	32307624	32195054	32306874	-	Xelaev18005281m.g	lnx1	lnx1.L	ligand of numb-protein X 1	952177	952177	R­M¯									0.294164	-0.0291274	-0.48939	-0.398875	-0.207415	0.159281	0.320711	-0.0849748			0.015	0.0916166	0.78205	0.935247	0.00125	0.0062044	0.00625	0.072607	0.04505	0.100494	0.13295	0.173444	0.00185	0.00327736	0.47835	0.711277
Scaffold41	572446	573337	1	572419	573419	542646	572669	-	Xelaev18003086m.g	src	src.L	SRC proto-oncogene, non-receptor tyrosine kinase	489819	489819	R­M­									0.294119	0.073662	0.133849	0.260021	-0.725306	-0.0497197	0.629676	-0.119966			0.02	0.109875	0.53025	0.824317	0.3213	0.445799	0.07665	0.32315	5e-05	0.000283118	0.65355	0.696541	5e-05	0.00010487	0.33705	0.587444
chr9_10S	93462287	93463280	1	93462282	93463282	93451017	93462532	-	Xelaev18047679m.g	Xelaev18047679m	Xelaev18047679m.g				R­M­				R¯M­		R­M¯			0.294018	0.0377621	-0.434902	0.185984	-0.765673	-0.0512811	0.667786	-0.00362235			0.02765	0.133766	0.7742	0.933343	0.0146	0.0430035	0.22485	0.560215	5e-05	0.000283118	0.6693	0.710638	5e-05	0.00010487	0.98015	0.989226
chr3L	41249013	41249667	1	41248888	41249888	41230512	41249138	-	Xelaev18017356m.g	tcp11l2	tcp11l2.L	t-complex 11, testis-specific-like 2	988954	988954	R­M­				R­M­		R­M¯			0.293949	0.253675	-0.202146	-0.422242	0.442749	0.967058	0.477775	0.225963			0.02695	0.131357	0.022	0.188205	0.14035	0.248127	0.0053	0.0649452	0.0003	0.00143087	5e-05	0.000111009	5e-05	0.00010487	0.06925	0.230424
chr1S	141814023	141814818	1	141814008	141815008	141782934	141814258	-	Xelaev18010746m.g	snx2	snx2.S	sorting nexin 2	5791487	5791487	R­M­									0.293878	0.025087	0.107572	0.0173164	0.408937	0.510728	0.0559438	0.0963601			0.02155	0.114991	0.82065	0.948261	0.41185	0.53212	0.904	0.973717	0.0004	0.00184762	5e-05	0.000111009	0.6119	0.648684	0.4314	0.673501
chr8S	19181119	19182095	1	19181104	19182104	19136919	19181354	-	Xelaev18041275m.g	papola	papola.S	poly(A) polymerase alpha	944350	944350	R­M­									0.293539	0.0626644	-0.642917	-0.0317219	-0.759904	0.112728	0.826559	-0.0279063			0.02405	0.122477	0.6193	0.868466	0.00045	0.00276462	0.82925	0.951031	5e-05	0.000283118	0.32975	0.381461	5e-05	0.00010487	0.8269	0.921083
chr2L	135282352	135283344	1	135282352	135283352	135249487	135282602	-	Xelaev18013279m.g	Xelaev18013279m	Xelaev18013279m.g				R­M­									0.293352	0.233125	0.564483	0.207084	-0.622826	0.357428	0.934602	0.362966			0.0334	0.150136	0.0831	0.380013	0.0001	0.000817608	0.1712	0.493029	5e-05	0.000283118	0.0049	0.00833492	5e-05	0.00010487	0.00635	0.0458301
chr1S	43714762	43715750	1	43714757	43715757	43715507	43728559	+	Xelaev18009214m.g	sfrp2	sfrp2.S	secreted frizzled-related protein 2	485146	485146	R­M­									0.29287	0.220747	0.651697	0.62744	-1.298	0.937319	2.18912	0.0305063			0.0295	0.139296	0.1318	0.479716	0.00015	0.00114232	0.00015	0.00431598	5e-05	0.000283118	5e-05	0.000111009	5e-05	0.00010487	0.80175	0.90921
chr1S	170497757	170498326	1	170497728	170498728	170457243	170497978	-	Xelaev18011063m.g	onecut2	onecut2.S	one cut homeobox 2	485245	485245	R­M­									0.292869	0.0695243	-0.286286	-0.169264	-0.568959	-0.302832	0.219539	-0.111287			0.03035	0.141766	0.57615	0.847643	0.05675	0.12394	0.27895	0.621542	5e-05	0.000283118	0.0136	0.0216349	0.0826	0.110501	0.3958	0.642424
chr8L	6700140	6700899	1	6699915	6700915	6700665	6715149	+	Xelaev18038365m.g	rab14	rab14.L	RAB14, member RAS oncogene family	479092	479092	R­M­									0.29255	0.0769236	-0.418888	0.223514	-0.120863	-0.120004	-0.0450919	-0.0941642			0.0171	0.0993572	0.4518	0.777911	0.01635	0.0469286	0.13425	0.435582	0.23535	0.366497	0.25135	0.300962	0.66495	0.699074	0.43	0.672448
Scaffold21	569716	570667	1	569681	570681	570431	587324	+	Xelaev18001132m.g	srp72	srp72.S	signal recognition particle 72kDa	994738	994738	R­M­									0.292549	0.0761073	0.135667	0.138619	-0.242769	0.311452	0.508143	0.00310088			0.01785	0.102029	0.47435	0.791291	0.29815	0.423571	0.35095	0.687655	0.0232	0.0585657	0.0037	0.00640871	5e-05	0.00010487	0.9775	0.988059
chr5L	86353973	86354810	1	86353954	86354954	86354704	86398531	+	Xelaev18027270m.g	map3k7	map3k7.L	mitogen-activated protein kinase kinase kinase 7	481529	481529	R­M­						R­M¯			0.292493	0.059043	-0.314542	0.253707	-0.209358	0.0935667	0.256845	0.0450772			0.029	0.137886	0.6237	0.869353	0.06295	0.134301	0.09055	0.352043	0.0836	0.165039	0.438	0.491414	0.03345	0.0484699	0.72685	0.871913
chr2S	70962332	70963290	1	70962319	70963319	70963069	70988103	+	Xelaev18015223m.g	ptp4a2	ptp4a2.S	protein tyrosine phosphatase type IVA, member 2	1007311	1007311	R­M­									0.292261	-0.0464469	-0.0521234	0.0762163	-0.531784	0.767714	1.25316	-0.121911			0.02385	0.121936	0.70865	0.907566	0.69255	0.774943	0.60365	0.854698	5e-05	0.000283118	5e-05	0.000111009	5e-05	0.00010487	0.3151	0.56645
chr3L	61530840	61531551	1	61530829	61531829	61522760	61531079	-	Xelaev18017670m.g	ndufa5	ndufa5.L	NADH:ubiquinone oxidoreductase subunit A5	5889718	5889718	R­M­						R­M¯			0.292009	0.13361	0.450271	0.203512	-0.208654	0.473547	0.635654	0.252475			0.0314	0.144773	0.28105	0.662123	0.0024	0.0104671	0.1755	0.498762	0.09475	0.181846	0.0001	0.000214711	5e-05	0.00010487	0.05145	0.189079
chr1S	156199799	156200617	1	156199671	156200671	156200421	156203247	+	Xelaev18010881m.g	Xelaev18010881m	Xelaev18010881m.g				R­M­									0.291935	0.25582	-0.375003	-0.172778	-0.409821	-1.92698	-1.56335	-0.195736			0.02115	0.113696	0.0237	0.195748	0.0357	0.0861015	0.33775	0.676517	0.00015	0.000775368	5e-05	0.000111009	5e-05	0.00010487	0.19275	0.430339
Scaffold80	236405	237372	1	236389	237389	237139	245382	+	Xelaev18004406m.g	rps25	rps25.S	ribosomal protein S25	921806	921806	R­M­									0.291908	-0.0127413	0.973338	0.397022	-0.838333	0.428983	1.22072	0.581248			0.0209	0.112725	0.90185	0.973817	5e-05	0.000452144	0.0609	0.283428	5e-05	0.000283118	5e-05	0.000111009	5e-05	0.00010487	0.00015	0.00270545
chr1S	26130981	26131915	1	26130951	26131951	26131701	26171225	+	Xelaev18009019m.g	slc30a9	slc30a9.S	solute carrier family 30 (zinc transporter), member 9	976697	976697	R­M­				R­M­					0.291858	-0.148415	0.0145877	0.0187347	0.415612	0.571353	0.110096	0.00195857			0.031	0.143641	0.21925	0.597569	0.91705	0.942224	0.90335	0.973717	0.00075	0.0031662	5e-05	0.000111009	0.3577	0.400959	0.98605	0.992169
chr6L	130668957	130669858	1	130668929	130669929	130642276	130669179	-	Xelaev18032233m.g	mtdh	mtdh.L	metadherin	6457374	6457374	R­M­				R¯M­		R­M¯			0.291645	0.115551	-0.495909	0.0679199	-0.273718	0.395642	0.623322	-0.0453454			0.0206	0.111779	0.29165	0.670967	0.0047	0.0177498	0.64045	0.87291	0.01225	0.0343461	0.0003	0.000612525	5e-05	0.00010487	0.70145	0.858103
chr2S	7644753	7645166	1	7644193	7645193	7644943	7685571	+	Xelaev18014212m.g	ap1s2	ap1s2.S	adaptor related protein complex 1 sigma 2 subunit	1006253	1006253	R­M­									0.291367	0.145483	0.0302652	-0.122154	-0.580366	0.411086	0.945171	0.158903			0.0342	0.151816	0.29425	0.672442	0.83135	0.880538	0.4232	0.743647	5e-05	0.000283118	0.00125	0.00235641	5e-05	0.00010487	0.2289	0.472032
chr3L	91907370	91907845	1	91906904	91907904	91907654	91916169	+	Xelaev18018198m.g	arpp19	arpp19.L	cAMP regulated phosphoprotein 19kDa	953905	953905	R­M­						R­M¯			0.291006	0.0281731	0.386111	0.443505	-0.0167904	0.758025	0.728448	-0.0516964			0.02655	0.130114	0.8083	0.943861	0.0069	0.0240735	0.0037	0.0508182	0.8847	0.925409	5e-05	0.000111009	5e-05	0.00010487	0.6832	0.848058
chr8S	21490945	21491680	1	21490706	21491706	21477772	21490956	-	Xelaev18041326m.g	psmc1	psmc1.S	proteasome 26S subunit, ATPase 1	950578	950578	R­M­									0.290781	0.0829633	-0.497267	0.480932	-0.195478	0.234636	0.383998	-0.192808			0.03155	0.145233	0.4744	0.791324	0.30305	0.428163	0.0064	0.0739089	0.09625	0.184148	0.04555	0.0654773	0.00085	0.0015747	0.1584	0.383466
chr3S	88866490	88867425	1	88866471	88867471	88863107	88866721	-	Xelaev18021211m.g	snrpf	snrpf.S	small nuclear ribonucleoprotein polypeptide F	1017066	1017066	R­M­									0.290774	-0.037454	0.709446	0.564994	-1.28863	-0.069047	1.17366	0.150068			0.0357	0.155868	0.83095	0.951622	5e-05	0.000452144	0.0002	0.00553286	5e-05	0.000283118	0.60055	0.647142	5e-05	0.00010487	0.2844	0.534818
chr4S	13938878	13939652	1	13938666	13939666	13939416	13951531	+	Xelaev18024478m.g	mdk	mdk.S	midkine	488501	488501	R­M­					R­M­				0.289452	0.0856389	-0.164307	0.320592	0.0234359	0.439517	0.370101	0.121028			0.01875	0.105458	0.4092	0.752443	0.2737	0.399623	0.0341	0.207715	0.8228	0.882955	0.00015	0.000316157	0.0006	0.00113223	0.3116	0.56245
chr1L	68664698	68665626	1	68664632	68665632	68665382	68680714	+	Xelaev18005751m.g	eif4e	eif4e.L	eukaryotic translation initiation factor 4E	855434	855434	R­M­				R¯M­					0.289447	-0.122431	0.723353	0.707576	-0.301446	0.70398	0.959472	0.0209082			0.0308	0.142995	0.324	0.694305	5e-05	0.000452144	5e-05	0.00165315	0.01425	0.0390519	5e-05	0.000111009	5e-05	0.00010487	0.86425	0.938209
chr1S	97126676	97127653	1	97126663	97127663	97057246	97126913	-	Xelaev18010022m.g	abca1	abca1.S	ATP binding cassette subfamily A member 1	1001142	1001142	R­M­									0.288495	0.548488	0.0537729	0.1291	-0.719239	0.458918	1.13098	-0.0690635			0.02415	0.122794	5e-05	0.00245991	0.67805	0.762922	0.3822	0.713668	5e-05	0.000283118	0.0001	0.000214711	5e-05	0.00010487	0.57285	0.780136
chr5L	30760480	30761174	1	30760224	30761224	30749519	30760474	-	Xelaev18026510m.g	mdh1	mdh1.L	malate dehydrogenase 1	484871	484871	R­M­				R¯M­		R­M¯			0.28789	0.180494	-0.344324	0.118358	-0.275448	0.137285	0.366414	0.267794			0.02825	0.135609	0.08215	0.378256	0.36165	0.485208	0.52755	0.812061	0.0071	0.0217062	0.20345	0.25106	0.0008	0.0014873	0.05845	0.205927
chr6L	38990409	38991162	1	38990173	38991173	38990923	39016188	+	Xelaev18030974m.g	nfe2l3	nfe2l3.L	nuclear factor, erythroid 2 like 3	483337	483337	R­M­									0.287563	0.0796982	-0.4772	0.521262	-0.577616	-0.100516	0.431163	-0.450606			0.03505	0.154039	0.56645	0.84192	0.01125	0.0351773	0.00135	0.0246314	5e-05	0.000283118	0.42775	0.481537	0.00195	0.00344582	0.003	0.0268628
chr7L	13776038	13776878	1	13776002	13777002	13776752	13837225	+	Xelaev18034529m.g	ate1	ate1.L	arginyltransferase 1	961933	961933	R­M­				R­M­		R¯M¯			0.286704	-0.0385149	-0.576836	0.052821	0.329895	-0.200203	-0.575827	-0.0692521			0.0258	0.128055	0.734	0.916665	0.00155	0.00735919	0.7281	0.913056	0.00425	0.0140955	0.08575	0.116707	5e-05	0.00010487	0.59145	0.791619
chr1L	145470865	145471616	1	145470696	145471696	145471446	145511769	+	Xelaev18007457m.g	svop	svop.L	SV2 related protein	939905	939905	R­M­					R¯M­				0.28633	0.0703615	-0.100401	0.184821	-0.0600399	-2.00304	-1.989	-0.2804			0.0204	0.111064	0.47835	0.793176	0.4649	0.582114	0.2231	0.557689	0.55435	0.6804	5e-05	0.000111009	5e-05	0.00010487	0.03275	0.141212
chr5L	123197691	123198374	1	123197435	123198435	123198185	123212862	+	Xelaev18027788m.g	awat1	awat1.L	acyl-CoA wax alcohol acyltransferase 1	5753327	5753327	R­M­									0.28592	0.0242352	-0.420179	0.791563	-0.387264	-1.30332	-0.962018	-0.43816			0.0281	0.135164	0.83605	0.952438	0.0274	0.0699985	5e-05	0.00165315	0.00125	0.00491989	5e-05	0.000111009	5e-05	0.00010487	0.0034	0.02943
chr2S	65343870	65344750	1	65343843	65344843	65344593	65366420	+	Xelaev18015129m.g	manea	manea.S	mannosidase, endo-alpha	5814475	5814475	R­M­					R¯M­				0.285672	0.1885	0.348926	0.273303	0.0165861	-1.12216	-1.18505	0.0810308			0.0265	0.130016	0.09215	0.400736	0.0198	0.0544971	0.0832	0.336464	0.88705	0.927014	5e-05	0.000111009	5e-05	0.00010487	0.55785	0.769351
chr5S	29969055	29969801	1	29968978	29969978	29951135	29969228	-	Xelaev18028863m.g	sec23b	sec23b.S	Sec23 homolog B, COPII coat complex component	974662	974662	R­M­	R­M¯					R­M¯			0.285083	0.271853	-0.520758	0.152425	-0.340143	0.238892	0.53313	-0.12671			0.02425	0.123014	0.01525	0.152529	0.0042	0.0162425	0.2992	0.641415	0.00195	0.007228	0.03155	0.0471095	5e-05	0.00010487	0.3016	0.551927
chr4L	22812121	22812637	1	22812121	22813121	22812871	22822039	+	Xelaev18022146m.g	loc100490607-like	loc100490607-like.L				R­M­						R¯M¯			0.284332	-0.17317	0.182795	0.59428	-0.112381	-1.90914	-1.84261	-0.406065			0.0244	0.12339	0.11205	0.441745	0.24125	0.367445	0.0006	0.0132735	0.30775	0.446984	5e-05	0.000111009	5e-05	0.00010487	0.0074	0.0512779
chr7L	6536676	6537629	1	6536673	6537673	6529316	6536923	-	Xelaev18034355m.g	tpi1	tpi1.L	triosephosphate isomerase 1	494464	494464	R­M­	R­M¯			R¯M­		R­M¯			0.284097	0.231663	-0.075527	0.424541	-0.326017	0.0298619	0.30978	0.172459			0.02625	0.129302	0.02215	0.188931	0.6176	0.712734	0.0186	0.146043	0.0012	0.00474649	0.77415	0.805698	0.0025	0.00435028	0.18215	0.416407
chr7L	34723012	34723910	1	34722939	34723939	34723689	34763621	+	Xelaev18034809m.g	tm9sf3	tm9sf3.L	transmembrane 9 superfamily member 3	6033853	6033853	R­M­									0.284011	0.045117	-0.672258	0.0378451	-0.026258	0.297796	0.277787	-0.19391			0.02105	0.113322	0.66615	0.889121	0.0002	0.00143854	0.80155	0.941449	0.80445	0.87089	0.0056	0.00944391	0.0089	0.0141143	0.11175	0.309792
chr9_10S	60307046	60307876	1	60306888	60307888	60307638	60329789	+	Xelaev18047172m.g	pdk1	pdk1.S	pyruvate dehydrogenase kinase 1	483608	483608	R­M­									0.283985	0.33643	-0.725139	-0.0695982	-0.164982	0.0969199	0.21567	-0.0702025			0.03005	0.140896	0.0049	0.0772943	0.0002	0.00143854	0.64675	0.87633	0.1725	0.288911	0.4178	0.471532	0.0718	0.097194	0.5916	0.791705
chr5L	17398967	17399288	1	17398964	17399964	17362992	17399214	-	Xelaev18026300m.g	parp1	parp1.L	poly(ADP-ribose) polymerase 1	974934	974934	R­M­									0.283701	0.221219	-0.372772	0.31831	-0.644348	-0.408185	0.189902	-0.114685			0.0217	0.115318	0.04275	0.272678	0.34145	0.465682	0.03095	0.196148	5e-05	0.000283118	0.0004	0.000804974	0.08265	0.110558	0.34825	0.599038
chr4L	113658201	113659169	1	113658189	113659189	113658939	113661733	+	Xelaev18023667m.g	atf4	atf4.L	activating transcription factor 4	983840	983840	R­M­									0.283668	0.0797744	0.187009	0.202264	-0.89525	0.753556	1.60251	-0.00938723			0.02215	0.11685	0.4348	0.767789	0.21445	0.338213	0.24125	0.580605	5e-05	0.000283118	5e-05	0.000111009	5e-05	0.00010487	0.94155	0.973892
chr2S	65051991	65052935	1	65051948	65052948	65052698	65076783	+	Xelaev18015121m.g	dnajc8	dnajc8.S	DnaJ heat shock protein family (Hsp40) member C8	946545	946545	R­M­				R¯M­		R­M¯			0.283614	0.077782	0.122731	0.160412	-0.32959	0.293924	0.577825	-0.0320803			0.03295	0.149092	0.52005	0.818981	0.36485	0.487932	0.28185	0.624383	0.00635	0.0197571	0.01395	0.022134	5e-05	0.00010487	0.8038	0.910013
chr3L	16722042	16722775	1	16721851	16722851	16692217	16722101	-	Xelaev18016965m.g	h2afy	h2afy.L	H2A histone family member Y	855802	855802	R­M­									0.282855	0.17752	0.236004	0.121174	-0.35861	0.210225	0.522751	0.120298			0.02775	0.13415	0.1283	0.473153	0.0928	0.182146	0.41185	0.735549	0.00215	0.00786751	0.0679	0.0942964	5e-05	0.00010487	0.3381	0.588646
chr8S	92136498	92137125	1	92136390	92137390	92115378	92136640	-	Xelaev18042760m.g	hdgf	hdgf.S	heparin binding growth factor	1007019	1007019	R­M­						R¯M¯			0.282356	0.131989	-0.416448	-0.0666589	0.174268	-0.138826	-0.359391	0.23666			0.03375	0.15103	0.2622	0.644144	0.0186	0.0519883	0.66345	0.884416	0.14205	0.249373	0.25965	0.308157	0.00365	0.00616358	0.07355	0.239486
chr2L	138747258	138748225	1	138747243	138748243	138723726	138747493	-	Xelaev18013368m.g	pa2g4	pa2g4.L	proliferation-associated 2G4	943132	943132	R­M­									0.282339	-0.00428633	0.173625	0.231282	-0.716364	0.836223	1.50649	-0.051618			0.0232	0.119837	0.9685	0.989397	0.1961	0.317178	0.12615	0.421639	5e-05	0.000283118	5e-05	0.000111009	5e-05	0.00010487	0.6669	0.837777
chr2L	110676429	110677119	1	110676332	110677332	110650900	110676582	-	Xelaev18012976m.g	cdc16	cdc16.L	cell division cycle 16	5755166	5755166	R­M­									0.282245	-0.123524	0.272201	0.484707	-0.213813	-0.358326	-0.190369	-0.206791			0.0325	0.147905	0.3067	0.682413	0.06175	0.132332	0.00265	0.0402248	0.0761	0.1533	0.00365	0.00632585	0.11725	0.152194	0.12815	0.337036
chr9_10L	34949500	34950376	1	34949433	34950433	34950183	34967616	+	Xelaev18043979m.g	pigt	pigt.L	phosphatidylinositol glycan anchor biosynthesis class T	1014748	1014748	R­M­									0.281768	0.281524	-0.278564	0.20824	0.0405834	-0.0943147	-0.180939	0.0640289			0.02925	0.138569	0.01285	0.138	0.08145	0.164447	0.1619	0.479235	0.72505	0.814866	0.4188	0.472442	0.115	0.149602	0.6114	0.803463
chr1S	116878167	116879016	1	116878027	116879027	116878777	116891123	+	Xelaev18010313m.g	tmem55b	tmem55b.S				R­M­				R­M­					0.281683	0.0530584	0.300448	0.164904	0.291109	-0.410397	-0.747443	0.141513			0.023	0.119445	0.60535	0.862871	0.0342	0.0831917	0.26565	0.607591	0.0059	0.0186008	5e-05	0.000111009	5e-05	0.00010487	0.25225	0.497166
chr8L	85170866	85171854	1	85170860	85171860	85171610	85223844	+	Xelaev18039911m.g	eif2ak4	eif2ak4.L	eukaryotic translation initiation factor 2 alpha kinase 4	967320	967320	R­M­					R­M­				0.281559	-0.0928524	-0.579967	-0.0464904	-0.0347583	0.457846	0.446367	0.00198683			0.03095	0.143461	0.4263	0.763603	0.00165	0.00773677	0.7478	0.92143	0.7643	0.843153	5e-05	0.000111009	5e-05	0.00010487	0.9869	0.992377
chr5S	22498505	22499471	1	22498503	22499503	22486619	22498753	-	Xelaev18028768m.g	calm2	calm2.S	calmodulin 2 (phosphorylase kinase, delta)	1014639	1014639	R­M­						R¯M¯			0.281546	0.23751	-0.348315	0.215504	-0.104483	-0.352111	-0.293684	0.186281			0.0316	0.145386	0.01905	0.17356	0.07685	0.157024	0.23165	0.56823	0.30215	0.441014	0.0008	0.00154642	0.00415	0.00693766	0.1618	0.388046
chr2L	44839908	44840866	1	44839877	44840877	44829853	44840127	-	Xelaev18011875m.g	atp5f1	atp5f1.L	ATP synthase, H+ transporting, mitochondrial Fo complex subunit B1	972906	972906	R­M­									0.281465	0.0626434	0.191371	0.239571	-0.201152	0.885709	1.04106	-0.0423208			0.02825	0.135609	0.61035	0.865316	0.1609	0.275455	0.10265	0.377713	0.111	0.205879	5e-05	0.000111009	5e-05	0.00010487	0.7273	0.871994
chr6S	41785731	41786698	1	41785726	41786726	41764172	41785976	-	Xelaev18033151m.g	dync1li1	dync1li1.S	dynein cytoplasmic 1 light intermediate chain 1	490204	490204	R­M­				R¯M­	R¯M­				0.281457	0.0176316	-0.258555	0.366146	-0.359851	-0.329792	-0.016145	0.0475866			0.02275	0.118978	0.86525	0.961491	0.10385	0.197993	0.01445	0.125287	0.0006	0.00261249	0.00255	0.0045894	0.88015	0.894697	0.69605	0.854742
chr7S	67110603	67111528	1	67110582	67111582	67101065	67110832	-	Xelaev18037587m.g	Xelaev18037587m	Xelaev18037587m.g				R­M­									0.281395	0.027534	0.122832	0.433098	-1.10098	0.486659	1.54127	0.627151			0.0208	0.112395	0.797	0.940565	0.4174	0.536945	0.02315	0.165304	5e-05	0.000283118	5e-05	0.000111009	5e-05	0.00010487	5e-05	0.00107562
chr3S	52191254	52192236	1	52191253	52192253	52184600	52191503	-	Xelaev18020648m.g	rsl24d1	rsl24d1.S	ribosomal L24 domain containing 1	979825	979825	R­M­									0.280841	0.350331	1.27776	0.297607	-0.760446	-0.0546182	0.659336	0.985112			0.02185	0.115808	0.0014	0.0328578	5e-05	0.000452144	0.07215	0.312585	5e-05	0.000283118	0.61065	0.656601	5e-05	0.00010487	5e-05	0.00107562
chr6L	138554397	138555383	1	138554396	138555396	138526468	138554646	-	Xelaev18032306m.g	rad21	rad21.L	RAD21 cohesin complex component	1008098	1008098	R­M­									0.280179	0.0726517	-0.567459	-0.131904	-0.0750562	0.122367	0.151275	0.131664			0.02165	0.115264	0.47375	0.790796	0.00405	0.0158039	0.402	0.728111	0.4553	0.593352	0.24125	0.291998	0.138	0.175569	0.2896	0.54034
chr2L	118664074	118664978	1	118664018	118665018	118664768	118681871	+	Xelaev18013097m.g	bivm	bivm.L	basic, immunoglobulin-like variable motif containing	976554	976554	R­M­				R¯M­	R¯M­				0.27986	-0.0510478	0.0816507	0.202167	-0.51418	-0.752838	-0.285028	-0.115261			0.02175	0.115442	0.6454	0.87934	0.54095	0.648454	0.17545	0.498762	5e-05	0.000283118	5e-05	0.000111009	0.01265	0.0195867	0.3586	0.609039
chr1L	73834114	73834998	1	73834106	73835106	73808904	73834356	-	Xelaev18005809m.g	g3bp2	g3bp2.L	G3BP stress granule assembly factor 2	480360	480360	R­M­									0.27983	0.080852	0.265837	0.391019	-0.330453	-1.33415	-1.04979	-0.119277			0.0209	0.112725	0.4171	0.75754	0.0581	0.126179	0.00895	0.0918815	0.00125	0.00491989	5e-05	0.000111009	5e-05	0.00010487	0.33405	0.584672
chr4L	109982741	109983646	1	109982688	109983688	109962745	109982938	-	Xelaev18023581m.g	uchl5	uchl5.L	ubiquitin C-terminal hydrolase L5	968742	968742	R­M­									0.279823	0.0214829	0.0155276	0.150338	0.02031	0.527431	0.460662	-0.12919			0.02905	0.138049	0.8508	0.956934	0.9066	0.934452	0.3124	0.654229	0.8567	0.906118	5e-05	0.000111009	5e-05	0.00010487	0.29615	0.54656
chr1L	120165894	120166626	1	120165770	120166770	120145793	120166020	-	Xelaev18006771m.g	c9orf72	c9orf72.L	chromosome 9 open reading frame 72	5871696	5871696	R­M­									0.279688	0.239206	0.183918	-0.00308149	-0.102667	-0.319604	-0.262947	0.192694			0.0342	0.151816	0.0427	0.272559	0.2043	0.326558	0.986	0.993649	0.3953	0.536507	0.00975	0.0158644	0.0329	0.0477339	0.1496	0.370752
chr1L	173618134	173619007	1	173618045	173619045	173588075	173618295	-	Xelaev18007985m.g	ap3s1	ap3s1.L	adaptor related protein complex 3 sigma 1 subunit	948756	948756	R­M­									0.279349	0.275747	0.359852	0.066079	-0.448675	-0.0956996	0.306755	0.299252			0.0334	0.150136	0.0224	0.189821	0.0121	0.0371562	0.6599	0.883137	0.0002	0.00100179	0.417	0.470792	0.01295	0.0200218	0.0223	0.109836
Scaffold44	546025	546979	1	546010	547010	540003	546260	-	Xelaev18003257m.g	ptma	ptma.L	prothymosin, alpha	978346	978346	R­M­				R¯M­					0.279217	-0.0857659	0.248014	-0.059189	-1.00345	1.71407	2.67153	0.3131			0.02755	0.133555	0.3952	0.744462	0.1767	0.294464	0.78865	0.936934	5e-05	0.000283118	5e-05	0.000111009	5e-05	0.00010487	0.06175	0.214027
chr3S	107693560	107694376	1	107693479	107694479	107694229	107734160	+	Xelaev18021470m.g	hspa4	hspa4.S	heat shock protein family A (Hsp70) member 4	952768	952768	R­M­									0.278951	0.000993348	0.0720504	0.247005	-0.189706	-0.349521	-0.205959	-0.169			0.02355	0.121068	0.99185	0.995668	0.58105	0.682305	0.11175	0.395614	0.058	0.123226	0.00085	0.0016382	0.04575	0.0641883	0.16635	0.394735
chr7L	93155110	93156078	1	93155109	93156109	93045626	93155359	-	Xelaev18035774m.g	acot7	acot7.L	acyl-CoA thioesterase 7	976868	976868	R­M­					R¯M­				0.27866	-0.0613643	-0.678661	0.0371826	0.587327	-0.845381	-1.47916	-0.182022			0.0246	0.123967	0.5623	0.840062	0.24155	0.367697	0.802	0.941598	5e-05	0.000283118	5e-05	0.000111009	5e-05	0.00010487	0.1649	0.392871
chr3S	12380857	12381489	1	12380708	12381708	12381458	12389675	+	Xelaev18019986m.g	mfap3	mfap3.S	microfibril associated protein 3	5784229	5784229	R­M­						R­M¯			0.278429	0.0363616	-0.0739311	0.0684573	-0.273426	0.133858	0.361198	-0.136475			0.02365	0.121295	0.7456	0.921941	0.56875	0.67233	0.6394	0.872695	0.0126	0.0351703	0.23065	0.280664	0.00155	0.00277403	0.265	0.512269
chr3L	14103426	14104336	1	14103369	14104369	14086487	14103619	-	Xelaev18016920m.g	dctn4	dctn4.L	dynactin subunit 4	491836	491836	R­M­									0.277768	0.115816	0.253294	0.237313	0.135874	-0.379355	-0.561102	0.0215379			0.03295	0.149092	0.3126	0.687556	0.08295	0.166807	0.12155	0.413355	0.2404	0.37214	0.00125	0.00235641	5e-05	0.00010487	0.86805	0.940497
chr2L	111432677	111433480	1	111432481	111433481	111433231	111440489	+	Xelaev18012993m.g	txndc9	txndc9.L	thioredoxin domain containing 9	990777	990777	R­M­									0.277412	0.20266	0.927198	0.344826	-0.386779	-0.0210705	0.319482	0.58757			0.02495	0.125125	0.05655	0.314334	5e-05	0.000452144	0.0277	0.184376	0.0002	0.00100179	0.8411	0.864352	0.00235	0.00410718	5e-05	0.00107562
chr4S	98527418	98528300	1	98527361	98528361	98506872	98527611	-	Xelaev18025757m.g	rhoa	rhoa.S	ras homolog family member A	489221	489221	R­M­				R¯M­		R­M¯			0.275325	0.140193	-0.299412	0.328193	-0.418401	0.151851	0.52426	-0.0162678			0.0251	0.125611	0.1622	0.52441	0.087	0.173185	0.0477	0.249638	5e-05	0.000283118	0.1452	0.187719	5e-05	0.00010487	0.89645	0.953829
chr4S	95378314	95379301	1	95378308	95379308	95338812	95378558	-	Xelaev18025701m.g	csnk1e	csnk1e.S	casein kinase 1 epsilon	481479	481479	R­M­				R¯M­					0.274324	0.23005	-0.409227	0.283921	-0.403339	-0.0562898	0.300898	-0.0929078			0.0264	0.129721	0.0346	0.244365	0.0164	0.0470325	0.0564	0.273934	0.00025	0.00121549	0.60325	0.649693	0.00625	0.01016	0.44375	0.684325
chr9_10S	15082168	15082772	1	15081776	15082776	15082526	15086052	+	Xelaev18046262m.g	Xelaev18046262m	Xelaev18046262m.g				R­M­						R­M¯			0.274193	-0.0654422	-0.0634722	0.291945	-0.40143	0.635071	0.990121	0.320655			0.0338	0.15115	0.5914	0.854999	0.66075	0.749438	0.0509	0.258211	0.00095	0.00388297	5e-05	0.000111009	5e-05	0.00010487	0.01245	0.0737344
chr4L	48629815	48630800	1	48629809	48630809	48606058	48630059	-	Xelaev18022597m.g	tcf25	tcf25.L	transcription factor 25	478621	478621	R­M­									0.273932	0.0860236	-0.0162118	0.075511	-0.157255	0.789949	0.901502	-0.0858247			0.03005	0.140896	0.4421	0.771862	0.8997	0.929876	0.60465	0.855464	0.15975	0.272247	5e-05	0.000111009	5e-05	0.00010487	0.4769	0.709995
Scaffold31	2576210	2577048	1	2576171	2577171	2566654	2576421	-	Xelaev18002534m.g	atp6v1e1	atp6v1e1.L	ATPase, H+ transporting, lysosomal 31kDa, V1 subunit E1	1006141	1006141	R­M­									0.273817	0.350879	0.272186	0.117472	-0.198604	-0.355692	-0.203334	0.160685			0.02605	0.128829	0.00035	0.012136	0.05815	0.126248	0.43375	0.751898	0.05105	0.111121	0.00065	0.00127225	0.0453	0.0638025	0.18625	0.421756
chr1L	151584623	151585449	1	151584474	151585474	151585224	151593743	+	Xelaev18007565m.g	mlec	mlec.L	malectin	5734784	5734784	R­M­									0.27356	-0.0515086	-0.495316	0.121999	0.0963906	0.325926	0.183627	-0.610908			0.0303	0.141736	0.6445	0.878822	0.00085	0.00457628	0.4074	0.731143	0.3836	0.525461	0.00345	0.00599732	0.0964	0.12725	5e-05	0.00107562
chr8L	16809114	16810110	1	16809112	16810112	16809862	16822016	+	Xelaev18038571m.g	tmem35	tmem35.L				R­M­					R¯M­	R¯M­			0.273253	0.0870391	0.217532	0.627589	-0.2631	-1.70962	-1.49279	0.192044			0.0245	0.123655	0.3986	0.746163	0.1656	0.281009	5e-05	0.00165315	0.01	0.0289846	5e-05	0.000111009	5e-05	0.00010487	0.13255	0.343922
chr3L	96429226	96430202	1	96429213	96430213	96429963	96433880	+	Xelaev18018283m.g	mex3b	mex3b.L	mex-3 RNA binding family member B	5857374	5857374	R­M­				R¯M­					0.273211	-0.21535	0.345653	0.827667	-1.38168	-1.58116	-0.245591	-0.476292			0.03185	0.146251	0.10825	0.434583	0.0272	0.069579	5e-05	0.00165315	5e-05	0.000283118	5e-05	0.000111009	0.07065	0.0957207	0.00225	0.0218277
chr1S	86829532	86830304	1	86829336	86830336	86830086	86843084	+	Xelaev18009823m.g	rab11b.1	rab11b.1.S	RAB11B, member RAS oncogene family, gene 1	491173	491173	R­M­				R¯M­					0.273032	0.110108	-0.0257841	-0.0108437	-0.284267	0.320225	0.558615	-0.00933836			0.0245	0.123655	0.30245	0.679334	0.84235	0.889316	0.94215	0.983226	0.0079	0.0238121	0.0025	0.00450551	5e-05	0.00010487	0.939	0.972557
chr1S	68181656	68182599	1	68181653	68182653	68182403	68223740	+	Xelaev18009488m.g	uso1	uso1.S	USO1 vesicle transport factor	1013305	1013305	R­M­									0.271972	0.0563908	-0.297416	-0.144319	0.0488319	0.112026	0.0167984	-0.146995			0.03315	0.149399	0.6112	0.865532	0.03775	0.0899849	0.3408	0.679036	0.66555	0.769895	0.3242	0.375634	0.88325	0.89754	0.2352	0.479119
chr3S	52763478	52764452	1	52763461	52764461	52764211	52900002	+	Xelaev18020668m.g	tcf12	tcf12.S	transcription factor 12 (HTF4, helix-loop-helix transcription factors 4)	5799693	5799693	R­M­									0.271792	-0.00541331	0.0168324	-0.0342338	-0.547566	0.257569	0.758787	0.0568985			0.02725	0.132323	0.9618	0.987808	0.8941	0.926269	0.814	0.945392	5e-05	0.000283118	0.01845	0.0287278	5e-05	0.00010487	0.6401	0.821513
Scaffold89	296124	297052	1	296062	297062	296812	341067	+	Xelaev18004594m.g	matr3	matr3.L	matrin 3	983585	983585	R­M­									0.27164	0.0487974	-0.125576	-0.0300609	-0.270169	-0.325206	-0.101172	-0.0895205			0.02765	0.133766	0.6575	0.885231	0.34875	0.472749	0.8363	0.953805	0.01305	0.0362535	0.00365	0.00632585	0.35915	0.402416	0.47295	0.706996
chr2L	16032116	16033113	1	16032116	16033116	16032866	16059818	+	Xelaev18011525m.g	cct8	cct8.L	chaperonin containing TCP1 subunit 8	974315	974315	R­M­	R­M¯			R¯M­		R­M¯			0.271061	0.311721	0.528721	0.428182	-0.712533	-0.105551	0.561139	0.106807			0.02645	0.12982	0.00225	0.0449225	0.00135	0.00661031	0.0068	0.0764881	5e-05	0.000283118	0.31185	0.362875	5e-05	0.00010487	0.38155	0.630225
chr4S	96503029	96503960	1	96502967	96503967	96503717	96514719	+	Xelaev18025730m.g	eif3d	eif3d.S	eukaryotic translation initiation factor 3 subunit D	942852	942852	R­M­	R­M¯			R¯M­		R­M¯			0.270457	0.232225	0.0549966	0.302395	-0.957853	0.356442	1.26791	0.411793			0.0261	0.128904	0.0211	0.183462	0.71935	0.795898	0.0986	0.369388	5e-05	0.000283118	0.00065	0.00127225	5e-05	0.00010487	0.0055	0.0415399
chr2S	97673484	97674391	1	97673460	97674460	97654667	97673710	-	Xelaev18015585m.g	lamp1	lamp1.S	lysosomal-associated membrane protein 1	982705	982705	R­M­									0.270022	0.422166	0.212013	0.160311	-0.0142292	-0.0120685	-0.0440744	0.0581457			0.0292	0.138508	5e-05	0.00245991	0.12035	0.221415	0.2847	0.62703	0.8881	0.927529	0.9081	0.921693	0.66535	0.699444	0.62975	0.81494
chr6S	41399924	41400847	1	41399852	41400852	41400602	41455879	+	Xelaev18033141m.g	stt3b	stt3b.S	STT3B, catalytic subunit of the oligosaccharyltransferase complex	969893	969893	R­M­						R­M¯			0.269984	-0.000526315	-1.00227	0.0875291	-0.198175	0.300033	0.452314	-0.45997			0.0272	0.132154	0.9959	0.997009	5e-05	0.000452144	0.5493	0.825599	0.0556	0.119058	0.00415	0.00713834	5e-05	0.00010487	0.00045	0.00656551
chr5S	27180277	27180942	1	27179944	27180944	27180694	27190875	+	Xelaev18028829m.g	lamp5	lamp5.S	lysosomal associated membrane protein family member 5	941197	941197	R­M­		R¯M­		R­M­		R¯M¯			0.269684	0.201842	-0.595962	-0.114148	0.666906	-1.17596	-1.88878	0.162303			0.0299	0.140471	0.04405	0.276572	0.0014	0.00679643	0.44295	0.758894	5e-05	0.000283118	5e-05	0.000111009	5e-05	0.00010487	0.1832	0.417605
chr3L	85059540	85060525	1	85059526	85060526	85044620	85059776	-	Xelaev18018093m.g	scamp4	scamp4.L				R­M­				R¯M­					0.269627	0.123483	-0.223877	-0.196113	-0.254496	-0.293383	-0.0848408	-0.0214222			0.02495	0.125125	0.21515	0.592651	0.1111	0.208413	0.20265	0.533869	0.01145	0.0324624	0.0046	0.0078616	0.40045	0.44389	0.86385	0.938084
chr1L	145594615	145595096	1	145594488	145595488	145595238	145635588	+	Xelaev18007461m.g	Xelaev18007461m	Xelaev18007461m.g				R­M­									0.269476	-0.00872246	0.281011	0.984037	-0.469485	-0.139799	0.283945	-0.698271			0.0281	0.135164	0.9364	0.980982	0.0496	0.111705	5e-05	0.00165315	5e-05	0.000283118	0.19705	0.243995	0.00955	0.0150682	5e-05	0.00107562
chr2L	84487954	84488920	1	84487951	84488951	84488701	84512163	+	Xelaev18012552m.g	ptp4a2	ptp4a2.L	protein tyrosine phosphatase type IVA, member 2	1007311	1007311	R­M­				R¯M­		R­M¯			0.269449	-0.0420166	0.218184	0.300779	-0.281887	0.710511	0.946015	-0.0764671			0.03395	0.151378	0.7055	0.906108	0.1067	0.20211	0.04405	0.237837	0.0115	0.0325831	5e-05	0.000111009	5e-05	0.00010487	0.51965	0.741701
chr3L	59630928	59631818	1	59630822	59631822	59631572	59653994	+	Xelaev18017642m.g	capza2	capza2.L	capping actin protein of muscle Z-line alpha subunit 2	489167	489167	R­M­						R­M¯			0.269428	0.0823782	0.475254	0.486154	-0.0728752	0.328947	0.356001	-0.00565883			0.0296	0.139591	0.4409	0.771618	0.0014	0.00679643	0.0015	0.0265513	0.4995	0.632708	0.0026	0.0046061	0.001	0.00183737	0.9647	0.983576
chr4L	73017229	73018188	1	73017202	73018202	73017952	73036285	+	Xelaev18022965m.g	Xelaev18022965m	Xelaev18022965m.g				R­M­				R¯M­					0.268733	0.161923	0.185796	-0.017857	-0.603963	1.19349	1.75127	0.209707			0.0291	0.13816	0.1016	0.420178	0.2421	0.368266	0.9273	0.979406	5e-05	0.000283118	5e-05	0.000111009	5e-05	0.00010487	0.14375	0.362032
chr9_10S	62759634	62760451	1	62759478	62760478	62760228	62765723	+	Xelaev18047214m.g	Xelaev18047214m	Xelaev18047214m.g				R­M­									0.268577	-0.0826351	-0.247767	0.368461	-0.442553	0.31213	0.708149	0.0624532			0.0289	0.137537	0.43025	0.765635	0.1342	0.239904	0.02055	0.155232	5e-05	0.000283118	0.00285	0.0050063	5e-05	0.00010487	0.61085	0.803006
chr5S	92758395	92759372	1	92758383	92759383	92759133	92769801	+	Xelaev18029715m.g	eif5a	eif5a.S	eukaryotic translation initiation factor 5A	998074	998074	R­M­									0.268487	0.135288	-0.348867	0.0254395	-0.169995	-0.0351139	0.08851	0.251983			0.0307	0.142811	0.1745	0.540134	0.0668	0.140585	0.8768	0.966648	0.09065	0.175692	0.74255	0.777534	0.3875	0.430765	0.0616	0.213773
chr9_10L	93260292	93260795	1	93260248	93261248	93260998	93296452	+	Xelaev18045213m.g	ccp110	ccp110.L	centriolar coiled-coil protein 110kDa	981329	981329	R­M­				R¯M­		R¯M¯			0.267689	0.211438	-0.18648	0.557689	-1.01711	-1.45702	-0.485953	-0.110492			0.02785	0.134334	0.0647	0.33741	0.23705	0.363081	0.0004	0.00967269	5e-05	0.000283118	5e-05	0.000111009	5e-05	0.00010487	0.4023	0.649108
chr1S	97683010	97683946	1	97682970	97683970	97683720	97705546	+	Xelaev18010029m.g	rad23b	rad23b.S	RAD23 homolog B, nucleotide excision repair protein	984318	984318	R­M­						R­M¯			0.267375	0.0681244	0.440588	0.186454	-0.183979	0.690423	0.828267	0.260102			0.0288	0.137211	0.52745	0.822514	0.00355	0.014264	0.21895	0.551866	0.0934	0.179936	5e-05	0.000111009	5e-05	0.00010487	0.0353	0.148498
chr6S	88100770	88101602	1	88100750	88101750	87941187	88101000	-	Xelaev18033674m.g	cdh2	cdh2.S	cadherin 2	951658	951658	R­M­									0.267185	0.0464202	-0.355541	0.088451	-0.679877	-0.146734	0.487112	0.172301			0.02995	0.14063	0.67155	0.891219	0.3488	0.472793	0.54825	0.824702	5e-05	0.000283118	0.1721	0.215995	5e-05	0.00010487	0.16005	0.38588
chr6L	117795415	117796369	1	117795372	117796372	117796122	117857303	+	Xelaev18032049m.g	rab2a	rab2a.L	RAB2A, member RAS oncogene family	479010	479010	R­M­									0.26697	-0.0176803	-0.775899	0.0717003	-0.0929386	-0.148441	-0.101489	-0.275422			0.0284	0.135953	0.86515	0.961462	5e-05	0.000452144	0.63165	0.869343	0.368	0.509254	0.1652	0.20812	0.3356	0.378674	0.02585	0.120671
chr9_10S	28903994	28904710	1	28903794	28904794	28889258	28904044	-	Xelaev18046597m.g	slc32a1	slc32a1.S	solute carrier family 32 member 1	489829	489829	R­M­		R¯M­							0.266425	0.117598	-0.774823	-0.010502	-0.0701336	-0.482797	-0.458856	-0.0443502			0.0308	0.142995	0.2409	0.622791	5e-05	0.000452144	0.9443	0.983226	0.49025	0.624564	5e-05	0.000111009	5e-05	0.00010487	0.71355	0.865251
chr8L	78622019	78622804	1	78622004	78623004	78583516	78622254	-	Xelaev18039792m.g	hif1a	hif1a.L	hypoxia inducible factor 1 alpha subunit	946621	946621	R­M­									0.266296	0.116931	-0.741446	0.0298327	-0.335724	1.067	1.3563	-0.229709			0.0288	0.137211	0.2506	0.632465	0.23145	0.357133	0.85375	0.959765	0.0013	0.00508554	5e-05	0.000111009	5e-05	0.00010487	0.07	0.232086
chr8S	32681399	32682247	1	32681274	32682274	32682024	32689248	+	Xelaev18041631m.g	set	set.S	SET nuclear proto-oncogene	986871	986871	R­M­									0.265838	0.218901	-0.265452	0.28351	-1.05688	0.0356638	1.04617	0.130421			0.02855	0.136445	0.03805	0.255974	0.1067	0.20211	0.0706	0.308615	5e-05	0.000283118	0.7383	0.773637	5e-05	0.00010487	0.2868	0.537281
chr9_10S	33426349	33426998	1	33426004	33427004	33426754	33437979	+	Xelaev18046700m.g	hn1	hn1.S				R­M­									0.265591	0.193807	0.605505	1.18403	-0.942549	-1.27116	-0.374776	0.372996			0.0314	0.144773	0.08485	0.384442	0.00055	0.00324772	5e-05	0.00165315	5e-05	0.000283118	5e-05	0.000111009	0.0014	0.00252393	0.00505	0.0390322
chr1S	79374390	79375361	1	79374368	79375368	79375118	79397158	+	Xelaev18009672m.g	smu1	smu1.S	smu-1 suppressor of mec-8 and unc-52 homolog	971798	971798	R­M¯									0.265199	0.0109272	0.108178	0.26314	-0.590838	-0.329522	0.214967	-0.149515			0.03415	0.15175	0.92425	0.979362	0.42585	0.545032	0.0788	0.328257	5e-05	0.000283118	0.00395	0.00681594	0.06275	0.0858566	0.2327	0.476474
chr3S	63761071	63762040	1	63761059	63762059	63731842	63761309	-	Xelaev18020889m.g	copg2	copg2.S	coatomer protein complex subunit gamma 2	941263	941263	R­M­									0.265059	0.0468844	0.0644111	0.114016	-0.1365	0.208046	0.298438	-0.0434645			0.0342	0.151816	0.6619	0.887126	0.62125	0.715916	0.4354	0.75291	0.2077	0.33337	0.0563	0.0793608	0.0059	0.00963085	0.71565	0.866512
chr2L	88085914	88086742	1	88085828	88086828	88069881	88086078	-	Xelaev18012606m.g	hpca	hpca.L	hippocalcin	491919	491919	R­M­				R¯M­		R­M¯			0.264902	0.099505	0.114858	-0.0521168	-0.260681	1.49492	1.70904	0.172189			0.03565	0.155729	0.3767	0.732995	0.3915	0.513038	0.7315	0.914566	0.0206	0.0530909	5e-05	0.000111009	5e-05	0.00010487	0.15885	0.38422
chr4L	130484348	130485198	1	130484348	130485348	130467817	130484598	-	Xelaev18023999m.g	rpn1	rpn1.L	ribophorin I	999953	999953	R­M­									0.263704	0.144402	-0.350648	0.107068	-0.175551	0.080262	0.209441	0.0701218			0.03135	0.14467	0.1634	0.526103	0.0377	0.0898736	0.46525	0.773111	0.0942	0.18108	0.43965	0.493001	0.04565	0.0641883	0.56015	0.771
chr2L	149198593	149199547	1	149198585	149199585	149165253	149198835	-	Xelaev18013586m.g	Xelaev18013586m	Xelaev18013586m.g				R­M­									0.263171	0.270524	0.4005	0.0376102	-0.123076	1.09393	1.17106	0.368877			0.03295	0.149092	0.01225	0.134153	0.00855	0.0284721	0.80295	0.9418	0.25955	0.393507	5e-05	0.000111009	5e-05	0.00010487	0.00495	0.0385163
chr3L	36153101	36153993	1	36153090	36154090	36122165	36153340	-	Xelaev18017245m.g	hmp19	hmp19.L				R­M­									0.263038	0.139886	-0.0106081	0.0869356	-0.278281	-0.497237	-0.264897	-0.0925403			0.0312	0.144132	0.1599	0.52163	0.9362	0.954762	0.5627	0.832888	0.0067	0.0206873	5e-05	0.000111009	0.0099	0.0155863	0.4482	0.688019
chr1S	91712052	91712859	1	91712031	91713031	91712781	91718843	+	Xelaev18009955m.g	Xelaev18009955m	Xelaev18009955m.g				R­M­									0.261483	-0.0317921	0.743709	0.36729	-1.03037	0.559157	1.54297	0.381953			0.03145	0.144875	0.7663	0.931181	0.00015	0.00114232	0.03705	0.216498	5e-05	0.000283118	5e-05	0.000111009	5e-05	0.00010487	0.00675	0.047884
chr4L	38692704	38693443	1	38692684	38693684	38663148	38692934	-	Xelaev18022494m.g	cfdp1	cfdp1.L	craniofacial development protein 1	955199	955199	R­M­									0.260632	-0.114511	-0.260757	-0.18267	-0.30734	-0.4676	-0.206382	-0.0724199			0.03335	0.150014	0.29385	0.672162	0.06065	0.130416	0.21475	0.547862	0.0048	0.0156439	5e-05	0.000111009	0.06105	0.0837363	0.55545	0.767839
chr2L	75486394	75487208	1	75486299	75487299	75487049	75489052	+	Xelaev18012382m.g	mid1ip1	mid1ip1.L	MID1 interacting protein 1	976462	976462	R­M­									0.260077	-0.114087	-0.0120778	0.301346	-0.430645	0.171252	0.555801	-0.307754			0.0332	0.149521	0.28225	0.663033	0.925	0.947316	0.0461	0.244549	5e-05	0.000283118	0.1032	0.137925	5e-05	0.00010487	0.0133	0.0770768
chr3L	4620640	4621557	1	4620562	4621562	4621312	4629048	+	Xelaev18016735m.g	cdkn1b	cdkn1b.L	cyclin-dependent kinase inhibitor 1B (p27, Kip1)	6492273	6492273	R­M­					R¯M¯	R¯M¯			0.25887	0.213648	-0.0561264	-0.0836395	-0.121064	-0.946327	-0.871337	0.0333024			0.034	0.151446	0.0418	0.269109	0.6678	0.754979	0.5705	0.837435	0.24415	0.376375	5e-05	0.000111009	5e-05	0.00010487	0.7863	0.901517
chr9_10L	11061980	11062652	1	11061919	11062919	11038153	11062169	-	Xelaev18043449m.g	adnp	adnp.L	activity-dependent neuroprotector homeobox	852806	852806	R­M­									0.256803	0.0426531	-0.646764	0.0888488	-0.343132	-0.490121	-0.193074	-0.117176			0.03275	0.148626	0.67325	0.892249	0.0006	0.00348177	0.545	0.822565	0.00065	0.00279921	5e-05	0.000111009	0.06205	0.0849895	0.3368	0.587192
chr3S	23374295	23374845	1	23374154	23375154	23352525	23374404	-	Xelaev18020203m.g	Xelaev18020203m	Xelaev18020203m.g				R­M­									0.254288	0.261884	0.102977	-0.0624321	0.142139	-0.370542	-0.558759	0.171282			0.0352	0.154385	0.00905	0.112264	0.434	0.553095	0.6851	0.89414	0.15655	0.268146	0.00035	0.000709175	5e-05	0.00010487	0.16225	0.38869
chr9_10L	70899390	70900258	1	70899381	70900381	70818218	70899631	-	Xelaev18044788m.g	nckap1	nckap1.L	NCK-associated protein 1	949165	949165	R­M­									0.252259	0.0932812	-0.721082	0.0340932	-0.341208	-0.00523735	0.289689	-0.18167			0.03545	0.155194	0.3568	0.719411	0.00015	0.00114232	0.8183	0.946989	0.00085	0.00352066	0.9612	0.966811	0.0047	0.00779662	0.13715	0.351073
chr5L	55251280	55252273	1	55251276	55252276	55252026	55378015	+	Xelaev18026846m.g	qki	qki.L	QKI, KH domain containing, RNA binding	486524	486524	R¯M­									-0.253957	-0.000498971	-0.940637	-0.176645	0.32255	-1.42547	-1.79394	-0.207926			0.03445	0.15238	0.99615	0.997106	5e-05	0.000452144	0.2315	0.568066	0.00145	0.00557792	5e-05	0.000111009	5e-05	0.00010487	0.0959	0.282446
chr4S	106986394	106987136	1	106986394	106987394	106733964	106986644	-	Xelaev18025888m.g	plxna1	plxna1.S	plexin A1	5819523	5819523	R¯M­									-0.257858	-0.0943068	-0.533891	-0.225378	-0.000886496	-1.96397	-2.00898	0.250917			0.03445	0.15238	0.34265	0.70701	0.0036	0.0144095	0.1255	0.420652	0.9925	0.993971	5e-05	0.000111009	5e-05	0.00010487	0.05	0.185367
chr7S	51643646	51644619	1	51643622	51644622	51564100	51643872	-	Xelaev18037386m.g	sik3	sik3.S	SIK family kinase 3	6042191	6042191	R¯M­									-0.258064	-0.0800777	-0.998441	-0.15146	0.281936	-0.938022	-1.26616	-0.221015			0.03235	0.147635	0.42815	0.764397	5e-05	0.000452144	0.3076	0.648709	0.00465	0.0152342	5e-05	0.000111009	5e-05	0.00010487	0.0733	0.238951
chr8S	79265003	79265732	1	79264973	79265973	79196154	79265223	-	Xelaev18042458m.g	prrc2a	prrc2a.S	proline rich coiled-coil 2A	482975	482975	R¯M­									-0.260798	0.14147	-0.626474	-0.237419	-0.20748	-0.818926	-0.657344	0.174035			0.0337	0.15091	0.14915	0.507316	0.00095	0.00498064	0.12085	0.412018	0.03965	0.0906114	5e-05	0.000111009	5e-05	0.00010487	0.1634	0.390469
chr6L	95426752	95427683	1	95426718	95427718	95427468	95595995	+	Xelaev18031739m.g	Xelaev18031739m	Xelaev18031739m.g				R¯M­				R­M­	R¯M­				-0.261356	-0.0380047	-0.67134	0.0203467	0.34637	-0.563189	-0.955255	-0.0771283			0.0337	0.15091	0.71065	0.908407	0.0004	0.00251421	0.89125	0.970639	0.0006	0.00261249	5e-05	0.000111009	5e-05	0.00010487	0.538	0.755249
chr8S	37147734	37148655	1	37147678	37148678	37148428	37198064	+	Xelaev18041763m.g	Xelaev18041763m	Xelaev18041763m.g				R¯M­									-0.261594	-0.11363	-0.835834	0.112584	0.140169	0.192456	0.00616832	-0.323615			0.0304	0.141898	0.2548	0.636756	5e-05	0.000452144	0.4516	0.764542	0.16585	0.280303	0.06725	0.0934558	0.95315	0.958671	0.01245	0.0737344
chr5L	98053784	98054734	1	98053783	98054783	97986357	98054033	-	Xelaev18027438m.g	abcc5	abcc5.L	ATP binding cassette subfamily C member 5	986259	986259	R¯M­				R­M­		R¯M¯			-0.262002	-0.238558	-0.781988	0.020234	0.250223	-0.0187687	-0.315055	-0.150849			0.03085	0.14315	0.0168	0.161408	0.0001	0.000817608	0.89255	0.970892	0.014	0.0384668	0.8556	0.876976	0.0022	0.00386286	0.21835	0.460562
chr8S	14919420	14920296	1	14919307	14920307	14590925	14919557	-	Xelaev18041235m.g	mdga2	mdga2.S	MAM domain containing glycosylphosphatidylinositol anchor 2	6046932	6046932	R¯M­					R¯M­				-0.262243	-0.133531	-1.13728	-0.195032	-0.0256446	-0.532269	-0.552865	-0.168195			0.03075	0.14289	0.20075	0.575432	0.13655	0.243035	0.18155	0.506924	0.7989	0.867269	5e-05	0.000111009	5e-05	0.00010487	0.1688	0.398304
chr6S	189636	190513	1	189585	190585	190335	202093	+	Xelaev18032585m.g	znf605	znf605.S	zinc finger protein 605	5942643	5942643	R¯M­						R¯M¯			-0.262457	0.106672	-0.676231	-0.134751	-0.177538	-0.72176	-0.590348	0.0743988			0.0346	0.152758	0.31485	0.688966	0.0003	0.00199927	0.3605	0.695869	0.09535	0.182718	5e-05	0.000111009	5e-05	0.00010487	0.553	0.766153
chr1L	14755648	14756630	1	14755648	14756648	14756398	14893325	+	Xelaev18005064m.g	htt	htt.L	huntingtin	1013461	1013461	R¯M­				R­M­		R¯M¯			-0.262756	0.137482	-0.297749	-0.318025	0.252486	-0.580693	-0.879166	0.0259655			0.02785	0.134334	0.1638	0.526385	0.03525	0.0853111	0.03735	0.217506	0.01255	0.0350567	5e-05	0.000111009	5e-05	0.00010487	0.82685	0.921083
chr1S	162931669	162932501	1	162931515	162932515	162932265	163165368	+	Xelaev18010980m.g	hcn1	hcn1.S	hyperpolarization activated cyclic nucleotide gated potassium channel 1	950264	950264	R¯M­									-0.26419	0.100095	-0.522864	-0.321888	0.715977	-0.0043369	-0.766576	-0.194654			0.0345	0.152472	0.3229	0.693601	0.0008	0.0043667	0.0328	0.203015	5e-05	0.000283118	0.9687	0.972918	5e-05	0.00010487	0.1195	0.322809
chr2L	128042677	128043610	1	128042662	128043662	128043412	128049359	+	Xelaev18013207m.g	pcdh9	pcdh9.L	protocadherin 9	980875	980875	R¯M­									-0.264599	-0.142071	-0.0800493	-0.198353	0.426884	-2.46277	-2.93586	0.124266			0.0322	0.147287	0.14705	0.504716	0.56855	0.67221	0.19425	0.524506	5e-05	0.000283118	5e-05	0.000111009	5e-05	0.00010487	0.35345	0.604132
Scaffold96	81509	81580	1	81280	82280	36907	81530	-	Xelaev18004694m.g	chl1	chl1.L	cell adhesion molecule L1-like	6039078	6039078	R¯M­				R­M­	R¯M­				-0.26477	0.227271	-0.100761	-0.190567	0.249811	-3.25797	-3.55359	0.0970653			0.0297	0.13986	0.0209	0.182875	0.55205	0.657991	0.28655	0.628921	0.01285	0.0357733	5e-05	0.000111009	5e-05	0.00010487	0.51615	0.739059
chr4L	106189059	106189359	1	106188463	106189463	105907984	106188713	-	Xelaev18023509m.g	grin2b	grin2b.L	glutamate receptor, ionotropic, N-methyl D-aspartate 2B	949326	949326	R¯M­									-0.265965	-0.227955	-0.387738	-0.410521	-0.227035	-2.61969	-2.43866	0.0281218			0.0354	0.155001	0.0347	0.244673	0.04165	0.0973121	0.03765	0.218413	0.03755	0.0867301	5e-05	0.000111009	5e-05	0.00010487	0.8621	0.93761
chr9_10S	99918612	99919537	1	99918578	99919578	99919328	99936610	+	Xelaev18047802m.g	rai1	rai1.S	retinoic acid induced 1	987625	987625	R¯M­					R¯M­	R¯M­			-0.272555	-0.0697871	-0.332168	0.292142	-0.0499426	-1.69779	-1.69373	-0.0332233			0.02485	0.124816	0.49915	0.807553	0.0507	0.113636	0.05605	0.273014	0.6262	0.73908	5e-05	0.000111009	5e-05	0.00010487	0.7974	0.907425
chr2S	148674372	148675266	1	148674296	148675296	148544419	148674546	-	Xelaev18016333m.g	fat3	fat3.S	FAT atypical cadherin 3	979368	979368	R¯M¯					R¯M¯				-0.27269	0.231707	-0.27523	0.0156981	-0.165079	-2.14925	-2.03021	-0.285403			0.0263	0.129474	0.0203	0.179797	0.0475	0.10785	0.9172	0.977032	0.09985	0.189672	5e-05	0.000111009	5e-05	0.00010487	0.02865	0.129395
chr8L	60770050	60770995	1	60770005	60771005	60770755	61045875	+	Xelaev18039494m.g	nrxn3	nrxn3.L	neurexin 3	956822	956822	R¯M­				R­M­		R¯M¯			-0.272989	0.058634	-0.93855	-0.0120875	0.274058	-1.07547	-1.39533	-0.176502			0.0261	0.128904	0.5556	0.837199	5e-05	0.000452144	0.9347	0.981665	0.00725	0.0220879	5e-05	0.000111009	5e-05	0.00010487	0.14445	0.363071
chr1S	165703373	165704065	1	165703100	165704100	165703850	165816551	+	Xelaev18011007m.g	rictor	rictor.S	RPTOR independent companion of MTOR, complex 2	1013104	1013104	R¯M­									-0.273215	-0.0130964	-0.216268	-0.142244	0.013453	-0.9063	-0.965923	-0.0682463			0.03055	0.142342	0.9021	0.973878	0.1322	0.237155	0.3477	0.684583	0.90275	0.93719	5e-05	0.000111009	5e-05	0.00010487	0.5945	0.793609
chr4S	110505814	110506796	1	110505797	110506797	110428734	110506047	-	Xelaev18025938m.g	usp19	usp19.S	ubiquitin specific peptidase 19	5869968	5869968	R¯M­						R¯M¯			-0.274842	-0.00313728	-0.715213	-0.0889213	-0.0730338	-0.739534	-0.712345	0.0324467			0.02985	0.140338	0.9761	0.991075	0.00015	0.00114232	0.54235	0.821232	0.4887	0.623524	5e-05	0.000111009	5e-05	0.00010487	0.79415	0.905766
chr2L	31308001	31308632	1	31307672	31308672	31242257	31307922	-	Xelaev18011673m.g	Xelaev18011673m	Xelaev18011673m.g				R¯M­				R¯M­					-0.275569	-0.0152147	-0.744844	-0.369379	-0.392074	-0.290504	0.0550763	-0.369984			0.03195	0.146555	0.894	0.971727	5e-05	0.000452144	0.01785	0.142035	0.0006	0.00261249	0.01055	0.0170741	0.63195	0.667709	0.0062	0.0451343
chr8L	85077181	85078007	1	85077077	85078077	85072274	85077327	-	Xelaev18039908m.g	srsf5	srsf5.L	serine/arginine-rich splicing factor 5	487048	487048	R¯M­									-0.278306	-0.356065	-0.816727	0.0942101	0.398872	-0.12859	-0.573647	-0.0719693			0.0241	0.122612	0.0006	0.0183197	5e-05	0.000452144	0.5231	0.809153	0.0001	0.000537255	0.21685	0.265549	5e-05	0.00010487	0.5419	0.758005
Scaffold36	1312936	1313781	1	1312879	1313879	1275326	1313129	-	Xelaev18002838m.g	fam102a	fam102a.L	family with sequence similarity 102 member A	5892602	5892602	R¯M­					R­M­				-0.279155	-0.0235103	-0.209748	-0.364852	0.41041	0.475892	0.0190397	0.160794			0.03285	0.149002	0.8305	0.951421	0.12455	0.227145	0.0152	0.129566	0.0001	0.000537255	5e-05	0.000111009	0.8633	0.879629	0.19515	0.43347
chr5S	29395166	29396037	1	29395039	29396039	29289350	29395289	-	Xelaev18028854m.g	rin2	rin2.S	Ras and Rab interactor 2	484798	484798	R¯M­									-0.280045	0.143553	-0.38935	0.0246254	0.414712	-0.761649	-1.22275	0.111071			0.0224	0.117763	0.1571	0.518924	0.0213	0.0576632	0.87355	0.966293	0.0002	0.00100179	5e-05	0.000111009	5e-05	0.00010487	0.3693	0.619564
chr1L	172374007	172375005	1	172374007	172375007	172286030	172374257	-	Xelaev18007977m.g	dmxl1	dmxl1.L	Dmx-like 1	948749	948749	R¯M­						R¯M¯			-0.280054	-0.132389	-0.438499	-0.19203	0.515428	-0.0304763	-0.592049	-0.240626			0.0237	0.121479	0.1865	0.556597	0.00335	0.0136253	0.19165	0.520266	5e-05	0.000283118	0.7708	0.802896	5e-05	0.00010487	0.04965	0.184809
chr8L	49000992	49001922	1	49000929	49001929	48932278	49001179	-	Xelaev18039040m.g	atp11c	atp11c.L	ATPase, class VI, type 11C	976438	976438	R¯M­	R¯M¯			R­M­		R¯M¯			-0.280462	-0.322414	-1.15241	0.0273845	0.54833	-0.242259	-0.836339	-0.54034			0.02655	0.130114	0.0022	0.0444345	0.1365	0.242962	0.8547	0.9603	5e-05	0.000283118	0.02795	0.0420902	5e-05	0.00010487	5e-05	0.00107562
chr1L	144303175	144304114	1	144303124	144304124	144303874	144391666	+	Xelaev18007436m.g	med13l	med13l.L	mediator complex subunit 13-like	6045768	6045768	R¯M­						R¯M¯			-0.28077	-0.0698702	-0.490735	-0.258433	0.120201	-0.212695	-0.379007	-0.22742			0.02885	0.137399	0.525	0.821166	0.01735	0.0491867	0.16815	0.489032	0.2789	0.415222	0.15235	0.195779	0.02125	0.0317905	0.17705	0.409749
chr4L	70765147	70766107	1	70765116	70766116	70765866	70823091	+	Xelaev18022939m.g	c1orf173	c1orf173.L				R¯M­					R¯M­	R¯M­			-0.281554	-0.406042	-0.252089	0.0346449	0.341718	-3.04219	-3.43012	-0.280794			0.03265	0.14838	0.0002	0.00774889	0.25965	0.385543	0.88215	0.967563	0.0026	0.00926833	5e-05	0.000111009	5e-05	0.00010487	0.1697	0.399512
chr5S	92267084	92267962	1	92267067	92268067	92073429	92267317	-	Xelaev18029705m.g	fndc3b	fndc3b.S	fibronectin type III domain containing 3B	948477	948477	R¯M­									-0.281651	-0.0179749	-1.0395	-0.293086	0.346711	0.2886	-0.104498	-0.145607			0.0344	0.152263	0.87115	0.963519	0.15385	0.266471	0.0534	0.264931	0.0028	0.00987175	0.0114	0.0183655	0.3485	0.391926	0.24255	0.487556
chr4S	97897600	97898595	1	97897597	97898597	97746180	97897847	-	Xelaev18025753m.g	bsn	bsn.S	bassoon presynaptic cytomatrix protein	954026	954026	R¯M­									-0.281975	0.0983299	-0.727845	-0.289633	0.408313	-1.80444	-2.25859	0.237958			0.03045	0.142054	0.3208	0.692334	0.00015	0.00114232	0.05125	0.259119	5e-05	0.000283118	5e-05	0.000111009	5e-05	0.00010487	0.0566	0.201478
chr4S	19421152	19422042	1	19421071	19422071	19411352	19421321	-	Xelaev18024575m.g	ctr9	ctr9.S	CTR9 homolog, Paf1/RNA polymerase II complex component	5946074	5946074	R¯M­									-0.283146	0.266249	-0.526043	-0.0600054	-0.452589	-0.3855	0.0209845	0.0868372			0.0262	0.129153	0.0201	0.178693	0.00385	0.0151868	0.688	0.894968	0.0001	0.000537255	0.00085	0.0016382	0.8574	0.874371	0.49895	0.726977
chr7L	61556160	61556602	1	61556056	61557056	61556806	61561052	+	Xelaev18035238m.g	#N/A		#N/A		#N/A	R¯M¯					R¯M¯	R¯M¯			-0.283487	-0.272094	-1.53548	-0.292306	0.869738	-1.24777	-2.16341	-0.567377			0.02185	0.115808	0.0062	0.0884866	5e-05	0.000452144	0.0658	0.296127	5e-05	0.000283118	5e-05	0.000111009	5e-05	0.00010487	0.0001	0.00193821
chr2L	30359774	30360710	1	30359713	30360713	30136321	30359963	-	Xelaev18011658m.g	specc1-like	specc1-like.L				R¯M­						R¯M¯			-0.283954	0.03623	0.104029	0.0998225	0.788719	-1.98813	-2.82264	0.00996042			0.0198	0.109284	0.71985	0.911922	0.4725	0.588705	0.5149	0.803812	5e-05	0.000283118	5e-05	0.000111009	5e-05	0.00010487	0.94115	0.973695
chr7L	74724262	74725167	1	74724179	74725179	74724929	74871737	+	Xelaev18035446m.g	dscaml1	dscaml1.L	Down syndrome cell adhesion molecule like 1	922537	922537	R¯M­									-0.284083	-0.050363	-0.826791	-0.107622	0.0684519	-0.41306	-0.527536	-0.0267898			0.0266	0.130212	0.63665	0.874962	5e-05	0.000452144	0.46825	0.774793	0.52875	0.658022	0.00035	0.000709175	5e-05	0.00010487	0.8302	0.92243
chr5L	53227859	53228827	1	53227837	53228837	53228587	53324288	+	Xelaev18026827m.g	mllt4-like.1	mllt4-like.1.L				R¯M­									-0.285133	-0.238205	-0.967716	-0.0353432	0.188655	-0.0763437	-0.31097	-0.222555			0.02365	0.121295	0.0254	0.204163	0.16685	0.282496	0.8108	0.94441	0.0761	0.1533	0.4866	0.538577	0.0035	0.00592485	0.07505	0.242947
chr5L	23971919	23972721	1	23971727	23972727	23972477	24015737	+	Xelaev18026432m.g	ttbk1	ttbk1.L	tau tubulin kinase 1	6047609	6047609	R¯M­						R¯M¯			-0.285235	0.0969835	-0.0433426	0.667015	0.147222	-2.28005	-2.47271	-0.0739958			0.01955	0.108364	0.3368	0.703634	0.77505	0.838633	5e-05	0.00165315	0.14555	0.253826	5e-05	0.000111009	5e-05	0.00010487	0.57925	0.78385
chr4S	22124624	22125567	1	22124589	22125589	22125339	22178817	+	Xelaev18024637m.g	pik3c2a	pik3c2a.S	phosphatidylinositol-4-phosphate 3-kinase catalytic subunit type 2 alpha	484562	484562	R¯M­									-0.287886	-0.084591	-0.450176	-0.0180387	0.610632	-0.708162	-1.36433	0.179917			0.02205	0.116535	0.4058	0.750868	0.0108	0.0341033	0.9032	0.973717	5e-05	0.000283118	5e-05	0.000111009	5e-05	0.00010487	0.15095	0.373
chr9_10L	85795367	85796238	1	85795296	85796296	85756439	85795546	-	Xelaev18045090m.g	nprl3	nprl3.L	NPR3-like, GATOR1 complex subunit	5818914	5818914	R¯M­									-0.289015	-0.330608	-0.742615	0.0179683	0.259563	-0.647433	-0.952773	-0.202347			0.0309	0.143306	0.0042	0.0697992	0.00015	0.00114232	0.9068	0.974962	0.02245	0.0570331	5e-05	0.000111009	5e-05	0.00010487	0.1364	0.349991
chr2L	175349010	175349211	1	175348972	175349972	175114211	175349222	-	Xelaev18014025m.g	tenm4	tenm4.L	teneurin transmembrane protein 4	1013971	1013971	R¯M­									-0.289164	0.0852061	0.136258	-0.0140491	-0.073047	-1.37429	-1.34697	0.155879			0.0184	0.104211	0.39035	0.741864	0.30945	0.43461	0.92495	0.979002	0.47515	0.611477	5e-05	0.000111009	5e-05	0.00010487	0.2156	0.457853
chr9_10L	99850482	99851452	1	99850457	99851457	99851207	99900604	+	Xelaev18045294m.g	tecpr1	tecpr1.L	tectonin beta-propeller repeat containing 1	5865974	5865974	R¯M­									-0.289237	0.0101034	-0.652629	0.022904	0.0887065	-0.726408	-0.861073	-0.0338845			0.0201	0.110122	0.92245	0.978675	0.2506	0.376814	0.87745	0.966648	0.39505	0.536349	5e-05	0.000111009	5e-05	0.00010487	0.7793	0.89834
chr6L	14598874	14599805	1	14598832	14599832	13985781	14599082	-	Xelaev18030686m.g	ptprn2	ptprn2.L	protein tyrosine phosphatase, receptor type N2	12565069	12565069	R¯M­									-0.289893	-0.052856	-0.938781	-0.504725	-0.0156325	-2.21871	-2.24913	0.190574			0.0184	0.104211	0.59455	0.856466	0.1775	0.295381	0.0011	0.0211898	0.8767	0.919555	5e-05	0.000111009	5e-05	0.00010487	0.1256	0.332977
chr5S	118724541	118725284	1	118724492	118725492	118673096	118724742	-	Xelaev18030073m.g	adam17	adam17.S	ADAM metallopeptidase domain 17	492533	492533	R¯M­									-0.291002	0.156124	-0.9253	-0.282153	0.225698	-0.339176	-0.61081	-0.0898082			0.028	0.134807	0.1556	0.516524	5e-05	0.000452144	0.07285	0.31432	0.05025	0.109715	0.00405	0.00697616	5e-05	0.00010487	0.4889	0.719272
chr1L	72981203	72982150	1	72981183	72982183	72981933	73110145	+	Xelaev18005787m.g	fam13a	fam13a.L	family with sequence similarity 13 member A	991905	991905	R¯M­						R­M¯			-0.291047	0.0105701	0.169365	0.154628	0.0965007	1.62557	1.48264	0.0199175			0.0312	0.144132	0.92915	0.979895	0.20335	0.325518	0.29595	0.638152	0.41995	0.559969	5e-05	0.000111009	5e-05	0.00010487	0.86765	0.940247
chr7S	57994520	57995407	1	57994443	57995443	57723200	57994693	-	Xelaev18037465m.g	agrn	agrn.S	agrin	953966	953966	R¯M­				R¯M­		R¯M¯			-0.291094	-0.16636	-1.06631	-0.141493	-0.343351	-2.32887	-2.03127	-0.292034			0.0155	0.0933769	0.0981	0.413441	0.15125	0.262804	0.35695	0.693036	0.00085	0.00352066	5e-05	0.000111009	5e-05	0.00010487	0.02725	0.125002
Scaffold106	142274	143212	1	142222	143222	142972	195546	+	Xelaev18000064m.g	cbl	cbl.S	Cbl proto-oncogene, E3 ubiquitin protein ligase	6258451	6258451	R¯M­									-0.292037	0.0372954	0.111871	-0.156986	-0.0654271	-0.963337	-0.944104	0.275138			0.03	0.140814	0.74645	0.922031	0.46115	0.578617	0.3263	0.667353	0.57305	0.695928	5e-05	0.000111009	5e-05	0.00010487	0.0504	0.186452
chr1S	122168889	122169480	1	122168500	122169500	122169250	122194760	+	Xelaev18010427m.g	Xelaev18010427m	Xelaev18010427m.g				R¯M­					R¯M­				-0.292052	-0.413629	-1.02588	-0.161573	0.143011	-1.03762	-1.22642	-0.859674			0.03055	0.142342	5e-05	0.00245991	5e-05	0.000452144	0.3027	0.643901	0.16775	0.282753	5e-05	0.000111009	5e-05	0.00010487	5e-05	0.00107562
chr8L	94275976	94276944	1	94275970	94276970	94197866	94276220	-	Xelaev18040079m.g	ino80	ino80.L	INO80 complex subunit	957628	957628	R¯M­									-0.292124	-0.211172	-0.599767	0.00647227	0.0411414	-0.260524	-0.347876	-0.0607925			0.03065	0.142655	0.0719	0.355142	0.2653	0.390956	0.9665	0.98828	0.7218	0.812461	0.03165	0.047242	0.0042	0.00701569	0.6466	0.825256
Scaffold99	134129	135106	1	134124	135124	115733	134374	-	Xelaev18004734m.g	Xelaev18004734m	Xelaev18004734m.g				R¯M­				R­M­		R¯M¯			-0.292352	0.31085	-0.0104849	-0.621647	1.56644	-5.44267	-7.05428	0.615918			0.0217	0.115318	0.002	0.0415869	0.9749	0.981283	0.0613	0.284174	5e-05	0.000283118	5e-05	0.000111009	5e-05	0.00010487	0.03315	0.142319
chr1L	46389098	46390023	1	46389043	46390043	46277805	46389293	-	Xelaev18005449m.g	Xetrov90000859m	Xetrov90000859m.L				R¯M­									-0.292541	-0.196242	-0.533537	-0.212767	0.344338	-1.62256	-2.01309	-0.315384			0.0188	0.105534	0.0499	0.295379	0.0006	0.00348177	0.15025	0.460284	0.0009	0.00370736	5e-05	0.000111009	5e-05	0.00010487	0.01155	0.0700919
chr7L	88061587	88062295	1	88061373	88062373	88035040	88061623	-	Xelaev18035680m.g	zbtb40	zbtb40.L	zinc finger and BTB domain containing 40	967575	967575	R¯M­									-0.292833	0.0760476	-0.598359	0.00848984	-0.34242	-0.43187	-0.135448	0.00884463			0.02985	0.140338	0.52915	0.823835	0.0009	0.00477461	0.9531	0.985614	0.00435	0.0143873	0.00035	0.000709175	0.267	0.308413	0.9489	0.976892
chr7L	36132964	36133603	1	36132939	36133939	36131340	36133189	-	Xelaev18034844m.g	ddit4	ddit4.L	DNA damage inducible transcript 4	944275	944275	R¯M­				R¯M­		R­M¯			-0.293071	0.141312	-0.241792	0.374676	-0.525687	0.491124	0.970167	-0.0651224			0.02685	0.131115	0.23275	0.614018	0.12605	0.228914	0.0121	0.111504	5e-05	0.000283118	0.0001	0.000214711	5e-05	0.00010487	0.59775	0.795797
chr9_10S	101479156	101479972	1	101479155	101480155	101479905	101542190	+	Xelaev18047849m.g	srcap	srcap.S	Snf2-related CREBBP activator protein	6036055	6036055	R¯M¯									-0.293303	-0.114743	-0.5528	0.0370727	0.259505	-0.954208	-1.25943	0.101019			0.03365	0.150842	0.32005	0.692286	0.0057	0.0206741	0.81845	0.946989	0.02675	0.0656527	5e-05	0.000111009	5e-05	0.00010487	0.4697	0.704373
chr9_10L	106841888	106842415	1	106841450	106842450	106802873	106841700	-	Xelaev18045469m.g	Xelaev18045469m	Xelaev18045469m.g				R¯M­									-0.293664	-0.0695406	-0.588437	0.0600549	-0.145736	-0.953302	-0.853455	-0.00429431			0.0305	0.142211	0.5699	0.844182	0.27335	0.399326	0.7263	0.912185	0.2242	0.35331	5e-05	0.000111009	5e-05	0.00010487	0.97305	0.986574
Scaffold24	2299161	2299963	1	2298965	2299965	2299715	2347093	+	Xelaev18001804m.g	Xelaev18001804m	Xelaev18001804m.g				R¯M­	R­M¯			R­M­		R¯M¯			-0.295733	0.243358	0.0257495	-0.142579	0.440505	-1.6782	-2.16429	0.175059			0.01855	0.104741	0.0199	0.17746	0.86255	0.904292	0.3703	0.703487	5e-05	0.000283118	5e-05	0.000111009	5e-05	0.00010487	0.20475	0.445291
chr4S	87044879	87045568	1	87044814	87045814	86764815	87045064	-	Xelaev18025529m.g	grin2b	grin2b.S	glutamate receptor, ionotropic, N-methyl D-aspartate 2B	949326	949326	R¯M­						R¯M¯			-0.297862	-0.146775	-1.32666	-0.298836	-0.25812	-2.74017	-2.52799	-0.249256			0.01585	0.0945873	0.16065	0.522769	0.11955	0.22033	0.09165	0.3544	0.0113	0.0321097	5e-05	0.000111009	5e-05	0.00010487	0.09015	0.272351
chr2S	152890981	152891670	1	152890685	152891685	152891435	152919281	+	Xelaev18016369m.g	pcf11	pcf11.S	PCF11 cleavage and polyadenylation factor subunit	5846363	5846363	R¯M­	R¯M¯								-0.29829	-0.278028	-0.216199	-0.0812363	-0.0310926	-0.278817	-0.293809	-0.129163			0.019	0.106313	0.01075	0.12332	0.1134	0.21172	0.5754	0.839001	0.7762	0.850971	0.01225	0.0196334	0.0083	0.0132424	0.3008	0.550826
chr4S	84887385	84888338	1	84887381	84888381	84819674	84887631	-	Xelaev18025502m.g	camsap2	camsap2.S	calmodulin regulated spectrin associated protein family member 2	6039324	6039324	R¯M­					R¯M­				-0.29971	0.0235179	-1.1437	-0.235979	0.19579	-1.04843	-1.29039	-0.274476			0.0152	0.0922318	0.8144	0.94627	5e-05	0.000452144	0.1073	0.387453	0.05225	0.113154	5e-05	0.000111009	5e-05	0.00010487	0.02725	0.125002
chr5L	96220016	96220974	1	96219983	96220983	96211246	96220233	-	Xelaev18027406m.g	kbtbd11	kbtbd11.L	kelch repeat and BTB (POZ) domain containing 11	6039499	6039499	R¯M­									-0.299727	0.255468	-0.781664	-0.253062	-0.388389	-0.938029	-0.595705	-0.0694521			0.01515	0.0921218	0.01105	0.125601	0.0001	0.000817608	0.0968	0.365708	5e-05	0.000283118	5e-05	0.000111009	5e-05	0.00010487	0.5734	0.780541
chr1L	218322462	218323445	1	218322458	218323458	218281682	218322708	-	Xelaev18008594m.g	loc101730247	loc101730247.L				R¯M­						R­M¯			-0.300422	0.0832202	-0.105136	-0.190746	0.458796	1.11595	0.611017	0.0916808			0.0291	0.13816	0.4571	0.781259	0.42815	0.547358	0.1967	0.527964	5e-05	0.000283118	5e-05	0.000111009	5e-05	0.00010487	0.44995	0.689107
chr2L	113972832	113973794	1	113972813	113973813	113941126	113973063	-	Xelaev18013039m.g	ppp2r3b	ppp2r3b.L	protein phosphatase 2 regulatory subunit B'', beta	1012644	1012644	R¯M­									-0.300485	-0.0160919	-0.150272	0.0151958	1.14117	-0.964553	-2.15203	-0.159752			0.0308	0.142995	0.88135	0.967729	0.36765	0.490573	0.928	0.979532	5e-05	0.000283118	5e-05	0.000111009	5e-05	0.00010487	0.28205	0.532091
chr5S	110083141	110084033	1	110083050	110084050	110083800	110110148	+	Xelaev18029956m.g	zbtb38	zbtb38.S	zinc finger and BTB domain containing 38	983178	983178	R¯M­									-0.300572	-0.0601233	-0.924001	-0.301629	0.329773	-0.333298	-0.709174	-0.0248526			0.0148	0.0910578	0.55335	0.836059	5e-05	0.000452144	0.04445	0.239003	0.0016	0.00607862	0.0018	0.00330911	5e-05	0.00010487	0.8354	0.92488
chr7S	62011380	62012366	1	62011375	62012375	61999496	62011625	-	Xelaev18037510m.g	ccnl2	ccnl2.S	cyclin L2	956521	956521	R¯M­	R¯M¯								-0.301263	-0.259129	-0.724681	0.0608698	0.4968	0.472043	-0.070973	-0.136663			0.0322	0.147287	0.0274	0.212889	0.0001	0.000817608	0.6885	0.895299	5e-05	0.000283118	5e-05	0.000111009	0.5365	0.57662	0.28765	0.538308
chr4L	99029620	99030606	1	99029610	99030610	98976692	99029860	-	Xelaev18023403m.g	nos1ap	nos1ap.L	nitric oxide synthase 1 adaptor protein	5751147	5751147	R¯M­									-0.301733	-0.453958	-0.0811895	0.00981126	-0.0244235	0.226186	0.204401	-0.0853817			0.03275	0.148626	0.00075	0.0214198	0.5593	0.664276	0.9482	0.984069	0.84405	0.897787	0.06505	0.0906522	0.10065	0.13241	0.51995	0.741972
chr6S	20408172	20409114	1	20408145	20409145	20150041	20408395	-	Xelaev18032919m.g	plxdc2	plxdc2.S	plexin domain containing 2	856529	856529	R¯M­				R­M­					-0.302701	-0.0361936	-1.35147	-0.653734	0.494754	-1.2973	-1.83831	0.244623			0.0337	0.15091	0.75795	0.927156	5e-05	0.000452144	0.00345	0.0483089	5e-05	0.000283118	5e-05	0.000111009	5e-05	0.00010487	0.134	0.346101
chr2L	69677043	69678014	1	69677034	69678034	69525134	69677284	-	Xelaev18012327m.g	magi3	magi3.L	membrane associated guanylate kinase, WW and PDZ domain containing 3	981178	981178	R¯M­						R¯M¯			-0.303358	0.016754	-0.493803	-0.336341	0.398313	-0.163934	-0.608354	-0.151676			0.01615	0.0956317	0.8688	0.962851	0.0011	0.0055904	0.0237	0.168	0.00015	0.000775368	0.12385	0.162885	5e-05	0.00010487	0.2106	0.451862
chr1L	156099063	156099984	1	156099037	156100037	155834866	156099287	-	Xelaev18007722m.g	fbrsl1	fbrsl1.L	fibrosin-like 1	6464684	6464684	R¯M­									-0.303452	-0.0220915	0.0499812	-0.0840363	-0.160596	-0.749263	-0.634737	0.139758			0.0216	0.11514	0.84895	0.95638	0.72925	0.803551	0.58285	0.842478	0.16375	0.277538	5e-05	0.000111009	5e-05	0.00010487	0.3029	0.553541
chr8S	34841552	34842465	1	34841535	34842535	34797752	34841785	-	Xelaev18041699m.g	fam102a	fam102a.S	family with sequence similarity 102 member A	5892602	5892602	R¯M­									-0.303805	0.0732256	-0.871859	-0.411652	0.470746	0.698694	0.181349	0.07038			0.0215	0.114889	0.4941	0.804424	5e-05	0.000452144	0.00625	0.072607	5e-05	0.000283118	5e-05	0.000111009	0.09405	0.124398	0.56665	0.775492
chr7L	121040744	121041559	1	121040744	121041744	121000417	121040994	-	Xelaev18036412m.g	iffo2	iffo2.L	intermediate filament family orphan 2	963324	963324	R¯M­						R¯M¯			-0.304579	-0.195549	-0.420516	-0.0671888	-0.103711	-0.54105	-0.483165	0.100868			0.03195	0.146555	0.125	0.466759	0.0254	0.0659102	0.6793	0.891826	0.40785	0.548302	5e-05	0.000111009	0.00015	0.000301748	0.48305	0.714331
chr5S	7090668	7091628	1	7090629	7091629	7091379	7109229	+	Xelaev18028568m.g	znf318-like	znf318-like.S				R¯M­						R¯M¯			-0.304764	-0.00822815	-0.65293	-0.145676	0.316971	-1.12024	-1.48288	0.000782731			0.02655	0.130114	0.94055	0.982408	0.0021	0.00940128	0.38615	0.716722	0.006	0.0188642	5e-05	0.000111009	5e-05	0.00010487	0.9946	0.995782
chr2S	139865271	139866066	1	139865208	139866208	139865958	139917253	+	Xelaev18016224m.g	spata13	spata13.S	spermatogenesis associated 13	991807	991807	R¯M­									-0.305533	-0.226177	-0.19967	-0.250018	0.614975	-0.000192141	-0.661082	0.0563872			0.02575	0.127953	0.0481	0.290326	0.16255	0.277147	0.10385	0.380413	5e-05	0.000283118	0.99585	0.996156	5e-05	0.00010487	0.66925	0.83925
chr7L	102509188	102510170	1	102509176	102510176	102509926	102549578	+	Xelaev18035978m.g	megf8	megf8.L	multiple EGF-like-domains 8	1004119	1004119	R¯M­		R¯M­			R¯M¯	R¯M¯			-0.30587	0.0783601	-0.809004	-0.0993834	-0.0523423	-0.878823	-0.872627	-0.0694817			0.01305	0.0840688	0.4415	0.771677	5e-05	0.000452144	0.50275	0.795085	0.61725	0.732454	5e-05	0.000111009	5e-05	0.00010487	0.57435	0.781183
chr1L	28868392	28869341	1	28868350	28869350	28869100	29032123	+	Xelaev18005236m.g	limch1	limch1.L	LIM and calponin homology domains 1	5950304	5950304	R¯M­									-0.307491	0.104459	-0.267867	-0.247823	0.442921	0.247591	-0.241446	-0.0139187			0.0134	0.0851843	0.29215	0.671229	0.05225	0.116296	0.0974	0.367009	5e-05	0.000283118	0.0176	0.027489	0.0198	0.0297691	0.90825	0.958969
Scaffold22	3576452	3577406	1	3576426	3577426	3566859	3576676	-	Xelaev18001535m.g	fus	fus.L	FUS RNA binding protein	495118	495118	R¯M­									-0.307685	-0.0192263	0.111492	0.130409	-0.227755	-0.40477	-0.222895	-0.0136668			0.02245	0.117954	0.87275	0.963968	0.4297	0.548824	0.3945	0.722776	0.05825	0.123588	0.0008	0.00154642	0.0665	0.0905594	0.91915	0.963196
chr2S	77400155	77401101	1	77400111	77401111	77400861	77598228	+	Xelaev18015316m.g	srrm3	srrm3.S	serine/arginine repetitive matrix 3	983996	983996	R¯M­				R­M­		R¯M¯			-0.30792	-0.174266	-0.196229	-0.245093	0.278654	-0.787376	-1.11192	0.0545371			0.01755	0.101002	0.0988	0.414849	0.1625	0.277114	0.105	0.382848	0.00895	0.0264119	5e-05	0.000111009	5e-05	0.00010487	0.6628	0.835497
chr2S	140958134	140959086	1	140958110	140959110	140958860	141007002	+	Xelaev18016235m.g	lats2	lats2.S	large tumor suppressor kinase 2	994906	994906	R¯M­									-0.308617	0.0662609	-0.27703	-0.329747	0.218408	0.225291	-0.0394206	0.0586156			0.02995	0.14063	0.57095	0.844682	0.06015	0.129618	0.03675	0.215437	0.07405	0.149984	0.0648	0.0903253	0.7418	0.769698	0.65045	0.827775
chr5S	130387602	130388532	1	130387596	130388596	130375510	130387846	-	Xelaev18030191m.g	fdft1	fdft1.S	farnesyl-diphosphate farnesyltransferase 1	964782	964782	R¯M­									-0.308874	0.108879	-0.493023	0.341463	-0.351632	-0.607166	-0.300702	-0.285216			0.02665	0.130383	0.3855	0.738923	0.011	0.0345344	0.0377	0.218471	0.00435	0.0143873	5e-05	0.000111009	0.02255	0.0336042	0.04995	0.185367
chr6L	83560080	83560964	1	83560078	83561078	83482295	83560328	-	Xelaev18031544m.g	phlpp1	phlpp1.L	PH domain and leucine rich repeat protein phosphatase 1	6458028	6458028	R¯M­									-0.309247	0.0504937	-1.15203	-0.419961	0.166433	-0.256597	-0.468787	-0.0412243			0.02205	0.116535	0.6611	0.886829	5e-05	0.000452144	0.00885	0.0914399	0.1488	0.25828	0.03375	0.0501389	5e-05	0.00010487	0.75795	0.88873
chr5L	31405126	31406012	1	31405088	31406088	31382220	31405338	-	Xelaev18026518m.g	b3gnt2	b3gnt2.L	UDP-GlcNAc:betaGal beta-1,3-N-acetylglucosaminyltransferase 2	957598	957598	R¯M­									-0.309595	0.0165713	-0.713517	-0.282355	0.786044	0.825138	-0.00712322	0.0674521			0.03175	0.145947	0.89215	0.971201	0.0001	0.000817608	0.0595	0.280018	5e-05	0.000283118	5e-05	0.000111009	0.95105	0.956852	0.5959	0.7944
chr6S	24076714	24077564	1	24076666	24077666	24077416	24187308	+	Xelaev18032958m.g	akap9	akap9.S	A-kinase anchoring protein 9	5953769	5953769	R¯M­									-0.310252	-0.072713	-0.871426	-0.214117	-0.010128	-0.893294	-0.929256	-0.0171078			0.0139	0.087233	0.4623	0.784184	5e-05	0.000452144	0.14365	0.449094	0.9202	0.947718	5e-05	0.000111009	5e-05	0.00010487	0.8887	0.95002
chr9_10L	106266370	106267322	1	106266364	106267364	106182781	106266614	-	Xelaev18045448m.g	adcy9	adcy9.L	adenylate cyclase 9	999256	999256	R¯M­									-0.31112	0.244819	-0.261361	-0.0657305	0.0156244	-1.60954	-1.67103	0.326337			0.0161	0.0954225	0.0243	0.19869	0.12645	0.229457	0.6794	0.891826	0.88735	0.927187	5e-05	0.000111009	5e-05	0.00010487	0.0216	0.107532
chr2L	33394469	33395443	1	33394453	33395453	33334956	33394703	-	Xelaev18011704m.g	kiaa0100	kiaa0100.L	KIAA0100	955496	955496	R¯M­						R¯M¯			-0.312142	0.0130524	-0.357051	-0.20337	0.31631	0.102593	-0.259601	-0.147938			0.01325	0.0847277	0.9011	0.973612	0.012	0.0369241	0.16915	0.490476	0.00195	0.007228	0.338	0.390096	0.0134	0.0206732	0.2228	0.465252
chr1S	54041485	54042373	1	54041454	54042454	54039235	54041704	-	Xelaev18009321m.g	spry1	spry1.S	sprouty RTK signaling antagonist 1	480578	480578	R¯M­									-0.312886	-0.0469512	-0.0131984	-0.114458	0.394199	-1.15242	-1.59296	0.107114			0.02295	0.119376	0.68245	0.895881	0.93365	0.953019	0.50595	0.79755	0.00115	0.00456586	5e-05	0.000111009	5e-05	0.00010487	0.47685	0.709995
chr6S	31143409	31144399	1	31143400	31144400	31144150	31213133	+	Xelaev18033034m.g	loc100492825	loc100492825.S				R¯M­						R­M¯			-0.312905	0.209249	-0.914566	-0.184915	-0.444729	0.205239	0.603588	-0.221119			0.0136	0.0859099	0.05915	0.321856	0.18145	0.299955	0.20455	0.536285	5e-05	0.000283118	0.0658	0.0916146	5e-05	0.00010487	0.0762	0.245355
chr4S	15504436	15504946	1	15504176	15505176	15504926	15549343	+	Xelaev18024517m.g	ext2	ext2.S	exostosin glycosyltransferase 2	867541	867541	R¯M­				R­M­	R­M­				-0.313681	-0.0585868	-0.712753	-0.157974	0.373211	0.394865	-0.0248237	0.0122308			0.02995	0.14063	0.62885	0.871268	0.0004	0.00251421	0.30085	0.642723	0.0024	0.0086561	0.0019	0.00348007	0.83535	0.855164	0.92695	0.96685
chr2S	51168026	51168860	1	51167987	51168987	51088626	51168237	-	Xelaev18014812m.g	syt2-like	syt2-like.S				R¯M­				R­M­		R¯M¯			-0.31399	0.0428645	-1.67495	-1.02237	0.456256	-5.23023	-5.73197	-0.651639			0.01255	0.081923	0.6762	0.893607	0.00065	0.0037102	0.02235	0.162441	5e-05	0.000283118	5e-05	0.000111009	5e-05	0.00010487	0.03255	0.140655
chr4S	15098914	15099827	1	15098832	15099832	15099582	15126201	+	Xelaev18024504m.g	cd44	cd44.S	CD44 molecule (Indian blood group)	487546	487546	R¯M­				R­M­	R­M­				-0.314512	0.189956	-0.845638	-0.139596	0.66808	1.04207	0.328099	-0.320205			0.0149	0.0913275	0.0675	0.343897	5e-05	0.000452144	0.34975	0.686389	5e-05	0.000283118	5e-05	0.000111009	0.00145	0.0026058	0.0101	0.0636985
chr4L	26239885	26240727	1	26239881	26240881	26203290	26240131	-	Xelaev18022245m.g	rps6ka4	rps6ka4.L	ribosomal protein S6 kinase, 90kDa, polypeptide 4	5759515	5759515	R¯M­									-0.31455	0.0584649	-0.373589	-0.224387	0.468625	0.0371672	-0.477618	-0.143272			0.0169	0.0985253	0.58255	0.851005	0.011	0.0345344	0.12905	0.426575	5e-05	0.000283118	0.7433	0.778208	5e-05	0.00010487	0.24985	0.49454
chr8S	67640166	67641026	1	67640158	67641158	67519512	67640408	-	Xelaev18042236m.g	Xelaev18042236m	Xelaev18042236m.g				R¯M­				R­M­		R¯M¯			-0.315045	-0.276862	-1.10321	-0.331531	0.293859	-0.556532	-0.896516	-0.0702578			0.03345	0.150256	0.0372	0.253924	0.15155	0.263191	0.0604	0.281918	0.02565	0.06339	5e-05	0.000111009	5e-05	0.00010487	0.6401	0.821513
chr7S	78713119	78714023	1	78713033	78714033	78680810	78713283	-	Xelaev18037803m.g	slc6a16	slc6a16.S	solute carrier family 6 member 16	996339	996339	R¯M­				R¯M­					-0.315463	0.198317	-0.536068	0.442809	-1.15298	-1.57343	-0.466699	-0.47768			0.02955	0.139431	0.17905	0.546434	0.0236	0.0623816	0.03695	0.216099	5e-05	0.000283118	5e-05	0.000111009	0.00435	0.0072482	0.0107	0.0665017
chr3L	97078428	97079376	1	97078424	97079424	97006519	97078674	-	Xelaev18018288m.g	crtc3	crtc3.L	CREB regulated transcription coactivator 3	5787076	5787076	R¯M­						R¯M¯			-0.315776	0.0226536	-0.332714	-0.277094	0.188242	-0.208997	-0.443067	-0.0497301			0.02565	0.127578	0.84615	0.955289	0.03335	0.0815395	0.0873	0.344564	0.11445	0.210927	0.0953	0.128457	0.00015	0.000301748	0.71155	0.864032
chr1L	124158896	124159642	1	124158872	124159872	124159622	124406547	+	Xelaev18006812m.g	ptprd	ptprd.L	protein tyrosine phosphatase, receptor type D	478373	478373	R¯M­									-0.316166	-0.053138	-0.685186	-0.354508	0.246858	-0.376036	-0.668995	-0.325222			0.0145	0.0898924	0.59765	0.858749	5e-05	0.000452144	0.0312	0.197092	0.0168	0.0448505	0.00065	0.00127225	5e-05	0.00010487	0.01625	0.0886288
chr8S	85076747	85077676	1	85076745	85077745	85053624	85076995	-	Xelaev18042615m.g	slc38a5	slc38a5.S	solute carrier family 38 member 5	5856212	5856212	R¯M­				R¯M­					-0.317709	-0.234169	-0.25874	0.347139	-0.431298	0.599241	0.984136	-0.305093			0.0257	0.127802	0.08305	0.379984	0.1112	0.208586	0.0297	0.191791	0.00095	0.00388297	5e-05	0.000111009	5e-05	0.00010487	0.0215	0.107245
chr8L	116137986	116138604	1	116137956	116138956	116119911	116138206	-	Xelaev18040757m.g	paqr6	paqr6.L	progestin and adipoQ receptor family member VI	5863257	5863257	R¯M­					R¯M­				-0.318162	0.267684	0.377546	0.25648	0.804692	-3.18658	-4.03696	0.689969			0.01075	0.0744515	0.0075	0.0997768	0.02695	0.0690694	0.08445	0.338956	5e-05	0.000283118	5e-05	0.000111009	5e-05	0.00010487	5e-05	0.00107562
chr3L	52309772	52310390	1	52309750	52310750	52259014	52310000	-	Xelaev18017558m.g	zfc3h1	zfc3h1.L	zinc finger, C3H1-type containing	5844180	5844180	R¯M­						R¯M¯			-0.318321	-0.263832	-0.0885652	0.0164144	0.19362	-0.203271	-0.442926	-0.0996448			0.0162	0.0958187	0.0169	0.161832	0.51435	0.62516	0.90815	0.975068	0.0796	0.158736	0.0684	0.0949503	5e-05	0.00010487	0.42765	0.670849
chr5S	80727723	80728549	1	80727642	80728642	80635121	80727892	-	Xelaev18029525m.g	arhgef10	arhgef10.S	Rho guanine nucleotide exchange factor 10	877295	877295	R¯M­									-0.319126	0.467141	-1.23784	-0.105414	-0.264339	-0.385637	-0.167463	-0.476499			0.03005	0.140896	0.0008	0.022334	5e-05	0.000452144	0.57735	0.840182	0.04835	0.106387	0.00505	0.00857315	0.23045	0.272692	0.00355	0.0303409
chr8L	55346055	55346901	1	55346048	55347048	55346798	55369983	+	Xelaev18039274m.g	loc100145628	loc100145628.L				R¯M­									-0.319434	0.101671	-0.672558	-0.0606781	-0.230656	-0.661532	-0.477041	0.0872392			0.0175	0.100781	0.3881	0.740652	0.0011	0.0055904	0.69785	0.899824	0.04905	0.107604	5e-05	0.000111009	0.0001	0.000204723	0.5119	0.735817
chr5S	9109992	9110869	1	9109984	9110984	8774091	9110234	-	Xelaev18028585m.g	lrfn2	lrfn2.S	leucine rich repeat and fibronectin type III domain containing 2	6035532	6035532	R¯M­									-0.319509	-0.120863	-0.658898	-0.343143	0.0807105	-0.015724	-0.142738	0.270502			0.02035	0.111024	0.32085	0.692334	0.24785	0.373932	0.0281	0.185769	0.51395	0.645426	0.89885	0.913697	0.23045	0.272692	0.0418	0.165662
chr5S	26971750	26972722	1	26971727	26972727	26972477	27129578	+	Xelaev18028820m.g	plcb4	plcb4.S	phospholipase C beta 4	1010442	1010442	R¯M­				R­M­		R¯M¯			-0.31969	-0.0534685	-1.2653	-0.445395	0.320399	-0.716571	-1.08323	-0.111812			0.0115	0.0778225	0.61025	0.865316	0.11945	0.220191	0.00355	0.049229	0.002	0.00738011	5e-05	0.000111009	5e-05	0.00010487	0.37805	0.627128
chr6S	92522054	92522994	1	92522002	92523002	92522752	92542701	+	Xelaev18033729m.g	tgs1	tgs1.S	trimethylguanosine synthase 1	951644	951644	R¯M­				R­M­		R¯M¯			-0.320061	-0.184578	-0.779513	-0.133124	0.252226	-0.000441146	-0.298665	0.0329075			0.0217	0.115318	0.1126	0.442776	0.00015	0.00114232	0.3863	0.716761	0.03485	0.0816244	0.9966	0.996804	0.01345	0.0207417	0.8028	0.909663
chr2L	64645178	64646061	1	64645081	64646081	64645831	64761126	+	Xelaev18012235m.g	dcaf6	dcaf6.L	DDB1 and CUL4 associated factor 6	5738808	5738808	R¯M­									-0.32014	-0.0463646	-0.129171	-0.275725	0.532601	0.218482	-0.360272	0.151694			0.02655	0.130114	0.69855	0.903686	0.37325	0.495881	0.0818	0.333521	5e-05	0.000283118	0.0808	0.110519	0.00355	0.00600536	0.2525	0.497271
chr4L	54458124	54458989	1	54458021	54459021	54458771	54548080	+	Xelaev18022693m.g	jph3	jph3.L	junctophilin 3	987973	987973	R¯M­						R¯M¯			-0.320982	0.00874658	0.0254699	-0.0147511	-0.0357338	-1.48565	-1.49537	0.0461251			0.01945	0.107971	0.94125	0.98251	0.8811	0.917658	0.93675	0.982041	0.7656	0.844057	5e-05	0.000111009	5e-05	0.00010487	0.7723	0.895345
chr8L	63792553	63793174	1	63792350	63793350	63689768	63792600	-	Xelaev18039520m.g	eml5-like	eml5-like.L				R¯M­	R¯M¯					R­M¯			-0.321381	-0.32238	-0.987362	-0.26519	0.20008	0.603764	0.357429	-0.102737			0.03365	0.150842	0.0132	0.140428	0.18705	0.306826	0.21205	0.545566	0.1104	0.205156	0.0001	0.000214711	0.0087	0.0138194	0.5355	0.753681
Scaffold25	886002	886857	1	885999	886999	861455	886249	-	Xelaev18001915m.g	slc7a5	slc7a5.S	solute carrier family 7 member 5	480034	480034	R¯M­									-0.321657	-0.00101678	0.313469	0.277245	-0.731067	-0.477048	0.207859	0.0423402			0.0087	0.0649951	0.9932	0.99618	0.0279	0.0710225	0.0595	0.280018	5e-05	0.000283118	5e-05	0.000111009	0.0528	0.0731857	0.72675	0.871913
chr3S	120257539	120258332	1	120257335	120258335	120258085	120308831	+	Xelaev18021639m.g	pde4a	pde4a.S	phosphodiesterase 4A	5789472	5789472	R¯M­									-0.322557	-0.0756553	-0.34647	-0.218975	0.164784	-2.0634	-2.27429	-0.121555			0.01405	0.0879833	0.49275	0.803512	0.0681	0.142769	0.25755	0.598296	0.13775	0.243561	5e-05	0.000111009	5e-05	0.00010487	0.44895	0.688486
chr1S	25787907	25788505	1	25787523	25788523	25788273	25964005	+	Xelaev18009012m.g	limch1	limch1.S	LIM and calponin homology domains 1	5950304	5950304	R¯M­									-0.323145	-0.0163774	-0.0512413	0.0213066	0.0114272	-0.940868	-0.9979	-0.0662755			0.0096	0.069291	0.87295	0.963968	0.69675	0.778075	0.88195	0.967563	0.91345	0.944161	5e-05	0.000111009	5e-05	0.00010487	0.5991	0.79626
chr4S	13195908	13196863	1	13195879	13196879	13196629	13270398	+	Xelaev18024461m.g	ppfia1	ppfia1.S	protein tyrosine phosphatase, receptor type, f polypeptide (PTPRF), interacting protein (liprin), alpha 1	984552	984552	R¯M­									-0.324414	-0.107738	-0.77654	-0.0107367	-0.00593738	-0.28971	-0.329667	-0.164166			0.01475	0.0909007	0.34305	0.70722	5e-05	0.000452144	0.9453	0.983226	0.9597	0.972733	0.01515	0.0239033	0.00465	0.00771802	0.2146	0.456743
chr9_10L	48872981	48873902	1	48872932	48873932	48844434	48873182	-	Xelaev18044410m.g	map3k2	map3k2.L	mitogen-activated protein kinase kinase kinase 2	969985	969985	R¯M­									-0.324879	-0.0134837	-0.980709	-0.309521	0.113279	-0.157893	-0.31729	-0.122369			0.01295	0.0836109	0.9017	0.973817	5e-05	0.000452144	0.04095	0.228284	0.3052	0.444162	0.16095	0.203203	0.00375	0.00631799	0.328	0.578931
chr1L	209996506	209997281	1	209996418	209997418	209997168	210132077	+	Xelaev18008456m.g	ctif	ctif.L	CBP80/20-dependent translation initiation factor	5882040	5882040	R¯M­									-0.326974	0.122439	0.0346477	-0.127423	-0.0448147	-1.1898	-1.19085	0.168386			0.01445	0.0897107	0.27645	0.658062	0.8181	0.870435	0.42705	0.745847	0.69225	0.790068	5e-05	0.000111009	5e-05	0.00010487	0.23105	0.474284
chr5L	7533543	7534432	1	7533492	7534492	7534242	7821189	+	Xelaev18026159m.g	thada	thada.L	THADA, armadillo repeat containing	981604	981604	R¯M­						R¯M¯			-0.327319	-0.123996	-0.529226	0.155441	-0.270841	-0.989226	-0.764249	-0.0610978			0.0262	0.129153	0.35545	0.718199	0.01655	0.0473927	0.40395	0.728692	0.04075	0.0927551	5e-05	0.000111009	5e-05	0.00010487	0.7078	0.861926
chr6L	21727987	21728759	1	21727950	21728950	21706425	21728200	-	Xelaev18030758m.g	acbd5	acbd5.L	acyl-CoA binding domain containing 5	982909	982909	R¯M­									-0.327535	0.159334	-0.675163	-0.125015	0.229411	0.263893	-0.011715	0.121259			0.0125	0.0818225	0.14475	0.502043	0.00025	0.00172346	0.39965	0.726944	0.04005	0.0914224	0.01975	0.0305926	0.9145	0.924997	0.3289	0.57971
chr4L	113026547	113027527	1	113026534	113027534	113027284	113051558	+	Xelaev18023650m.g	ddx17	ddx17.L	DEAD-box helicase 17	1000757	1000757	R¯M­									-0.328316	-0.118246	0.0487345	-0.0145873	0.0538945	-0.118977	-0.219061	0.0684397			0.0082	0.06259	0.24195	0.624082	0.7088	0.787974	0.92555	0.979006	0.58925	0.709356	0.2574	0.305771	0.03295	0.0477994	0.56085	0.771307
chr6S	71817792	71818694	1	71817739	71818739	71818489	72008120	+	Xelaev18033487m.g	atxn1	atxn1.S	ataxin 1	982143	982143	R¯M­									-0.328937	-0.0570469	-1.1133	-0.300595	0.194817	0.122141	-0.118821	-0.261355			0.0081	0.06221	0.5661	0.841788	5e-05	0.000452144	0.04795	0.250466	0.05025	0.109715	0.2354	0.285851	0.24345	0.284235	0.04025	0.161944
chr7S	22762206	22763008	1	22762188	22763188	22714658	22762438	-	Xelaev18037002m.g	herc4	herc4.S	HECT and RLD domain containing E3 ubiquitin protein ligase 4	962980	962980	R¯M­									-0.330341	-0.157442	-0.777108	-0.060604	-0.157441	-0.16678	-0.0556639	0.0165221			0.0227	0.118884	0.22005	0.598374	0.00025	0.00172346	0.7023	0.901553	0.21645	0.344165	0.1795	0.224302	0.66285	0.69704	0.9039	0.956788
Scaffold58	662961	663839	1	662866	663866	488648	663116	-	Xelaev18003814m.g	rfx3	rfx3.S	regulatory factor X3	1021688	1021688	R¯M­									-0.331127	0.0539324	-0.0495494	0.0901418	-0.208564	-1.91411	-1.75183	-0.134181			0.02355	0.121068	0.6773	0.893932	0.80755	0.863407	0.67855	0.891475	0.1122	0.207579	5e-05	0.000111009	5e-05	0.00010487	0.46955	0.704337
chr5L	43713806	43714602	1	43713662	43714662	43714412	43723412	+	Xelaev18026703m.g	cox20	cox20.L	COX20 cytochrome c oxidase assembly factor	6041251	6041251	R¯M­						R¯M¯			-0.331143	-0.355484	-0.606624	0.0408486	0.510871	-0.472655	-1.0299	0.00571464			0.01505	0.0918142	0.00095	0.025174	0.0011	0.0055904	0.7895	0.937402	5e-05	0.000283118	0.00025	0.000514815	5e-05	0.00010487	0.9659	0.984125
chr1S	150358585	150359552	1	150358577	150359577	150359327	150410766	+	Xelaev18010822m.g	Xelaev18010822m	Xelaev18010822m.g				R¯M­				R¯M­		R¯M¯			-0.331174	-0.225565	-0.334918	-0.349965	-0.404765	-3.41869	-3.06129	0.0196334			0.02895	0.137674	0.12175	0.461295	1	1	1	1	0.00345	0.0118186	5e-05	0.000111009	5e-05	0.00010487	1	1
chr4L	124024571	124025515	1	124024519	124025519	124025269	124144280	+	Xelaev18023909m.g	itpr1	itpr1.L	inositol 1,4,5-trisphosphate receptor type 1	920764	920764	R¯M­									-0.331823	-0.219794	-0.183998	-0.181275	0.490011	0.491742	-0.0442131	0.00296438			0.00785	0.0609376	0.02895	0.219823	0.1718	0.288543	0.22975	0.565706	5e-05	0.000283118	5e-05	0.000111009	0.658	0.692581	0.9794	0.9889
chr9_10S	40149975	40150689	1	40149700	40150700	40150450	40182477	+	Xelaev18046872m.g	tex2.2	tex2.2.S	testis expressed 2, gene 2	996638	996638	R¯M­									-0.33192	-0.209986	-0.774782	-0.140729	0.513431	0.90231	0.34299	-0.0838296			0.0112	0.0763684	0.0455	0.281207	0.21415	0.337818	0.3423	0.679939	5e-05	0.000283118	5e-05	0.000111009	0.00145	0.0026058	0.49325	0.722764
chr3L	126130547	126131389	1	126130478	126131478	126107660	126130728	-	Xelaev18018891m.g	akap8l	akap8l.L	A-kinase anchoring protein 8 like	1015471	1015471	R¯M­						R¯M¯			-0.332373	0.0510916	-0.0593233	-0.226817	0.10317	-0.957442	-1.10675	0.173067			0.00925	0.06759	0.6308	0.872439	0.66795	0.755105	0.13175	0.431267	0.33775	0.478348	5e-05	0.000111009	5e-05	0.00010487	0.18465	0.4195
chr8L	35690747	35691598	1	35690606	35691606	35691356	36026396	+	Xelaev18038850m.g	aff2	aff2.L	AF4/FMR2 family member 2	952101	952101	R¯M­									-0.332596	-0.0225768	-1.0221	-0.23679	-0.227326	-2.65742	-2.47601	-0.134892			0.00845	0.0636576	0.8205	0.948213	5e-05	0.000452144	0.12365	0.417581	0.0242	0.0605563	5e-05	0.000111009	5e-05	0.00010487	0.29255	0.543198
chr4L	41509762	41510671	1	41509684	41510684	41507469	41509934	-	Xelaev18022529m.g	Xelaev18022529m	Xelaev18022529m.g				R¯M­									-0.332682	-0.99325	-0.610313	-0.508284	-0.287798	0.564175	0.804185	-0.0948303			0.0276	0.133648	5e-05	0.00245991	0.00015	0.00114232	0.002	0.0329234	0.0332	0.0784221	5e-05	0.000111009	5e-05	0.00010487	0.47365	0.707318
chr5L	17003341	17004056	1	17003266	17004266	16922302	17003516	-	Xelaev18026281m.g	enah	enah.L	ENAH, actin regulator	993746	993746	R¯M­						R¯M¯			-0.33289	-0.0345324	-0.152619	0.166519	0.249971	-0.835325	-1.13113	0.260633			0.0224	0.117763	0.7781	0.934643	0.3929	0.514426	0.3199	0.661304	0.04485	0.100158	5e-05	0.000111009	5e-05	0.00010487	0.0813	0.255184
chr5S	73045968	73046746	1	73045946	73046946	72899556	73046196	-	Xelaev18029448m.g	myo6	myo6.S	myosin VI	1012302	1012302	R¯M­									-0.333045	0.0203538	-0.886854	-0.163186	0.357355	0.636881	0.233611	-0.118339			0.01675	0.0979361	0.85785	0.959293	0.19045	0.310867	0.27805	0.620957	0.00215	0.00786751	5e-05	0.000111009	0.0412	0.0588734	0.3535	0.60418
chr4L	413591	413989	1	412999	413999	413749	450135	+	Xelaev18021663m.g	kcnc1	kcnc1.L	potassium channel, voltage gated Shaw related subfamily C, member 1	996919	996919	R¯M­									-0.333051	-0.184972	-0.454925	-0.382821	0.33954	-1.51033	-1.89579	-0.0668372			0.0159	0.0947336	0.1176	0.453277	0.02355	0.0622918	0.05605	0.273014	0.0047	0.0153732	5e-05	0.000111009	5e-05	0.00010487	0.68085	0.846691
chr4S	18078031	18078958	1	18077978	18078978	18078728	18263000	+	Xelaev18024548m.g	sbf2	sbf2.S	SET binding factor 2	1004467	1004467	R¯M­									-0.333198	-0.0827806	-0.458925	0.110727	0.0494864	-1.00122	-1.09695	0.0405735			0.00815	0.0624281	0.436	0.768207	0.31065	0.435666	0.45925	0.769364	0.64035	0.750269	5e-05	0.000111009	5e-05	0.00010487	0.7488	0.884419
chr1L	216890418	216891265	1	216890359	216891359	216891109	216905488	+	Xelaev18008545m.g	dnajb5-like	dnajb5-like.L				R¯M­									-0.333369	-0.110306	0.241893	0.00453552	1.93965	0.565076	-1.41983	0.243271			0.0316	0.145386	0.31	0.68537	0.10235	0.195902	0.97625	0.990816	5e-05	0.000283118	5e-05	0.000111009	5e-05	0.00010487	0.06505	0.221487
chr8S	96164059	96164744	1	96164003	96165003	96137942	96164253	-	Xelaev18042869m.g	smg5	smg5.S	SMG5 nonsense mediated mRNA decay factor	5905792	5905792	R¯M­									-0.333656	0.0105406	-0.523532	0.0870319	-0.106106	-0.152353	-0.0921112	0.0196845			0.018	0.102638	0.9303	0.980116	0.00495	0.0185038	0.5705	0.837435	0.39425	0.535428	0.2226	0.271897	0.45545	0.497994	0.87995	0.945901
chr8S	92550402	92551237	1	92550291	92551291	92452394	92550541	-	Xelaev18042768m.g	arhgef11	arhgef11.S	Rho guanine nucleotide exchange factor 11	992397	992397	R¯M­									-0.333914	0.107964	-0.374627	0.070382	-0.178754	-0.829978	-0.697385	0.223393			0.00935	0.0681102	0.33035	0.698895	0.34195	0.466132	0.6335	0.870353	0.10655	0.199479	5e-05	0.000111009	5e-05	0.00010487	0.08485	0.262007
chr5L	58683890	58684838	1	58683881	58684881	58583539	58684131	-	Xelaev18026910m.g	tarbp1	tarbp1.L	TAR (HIV-1) RNA binding protein 1	987522	987522	R¯M­									-0.334373	-0.150352	-0.853254	-0.200229	0.0924416	0.650291	0.511397	-0.00811			0.01085	0.074865	0.17015	0.534409	5e-05	0.000452144	0.1717	0.493828	0.39445	0.535672	5e-05	0.000111009	5e-05	0.00010487	0.94675	0.976255
chr7L	29375307	29376292	1	29375302	29376302	29297463	29375552	-	Xelaev18034712m.g	ttc31	ttc31.L				R¯M­									-0.334492	-0.106928	-0.768433	0.00933915	0.409524	0.319176	-0.136806	-0.175958			0.0282	0.135519	0.3977	0.745482	0.0002	0.00143854	0.95565	0.986089	0.00215	0.00786751	0.0155	0.0244253	0.28345	0.325263	0.19965	0.43887
chr9_10S	4535044	4535945	1	4534962	4535962	4535712	4584606	+	Xelaev18046041m.g	gpatch8	gpatch8.S	G-patch domain containing 8	5789710	5789710	R¯M­									-0.335375	-0.099343	-0.589983	0.0207981	0.492437	-0.902187	-1.44042	0.0197451			0.0075	0.0593002	0.3207	0.692297	0.0017	0.00792343	0.89255	0.970892	5e-05	0.000283118	5e-05	0.000111009	5e-05	0.00010487	0.87785	0.944964
Scaffold85	210080	211060	1	210071	211071	38278	210321	-	Xelaev18004514m.g	myrip	myrip.S	myosin VIIA and Rab interacting protein	956199	956199	R¯M­						R¯M¯			-0.335745	0.0584818	-0.629102	-0.406733	0.646252	-2.50182	-3.19392	-0.217423			0.0124	0.0815372	0.58685	0.852485	0.0102	0.0326482	0.08905	0.348646	5e-05	0.000283118	5e-05	0.000111009	5e-05	0.00010487	0.25305	0.497923
chr6S	2394847	2395825	1	2394830	2395830	2395580	2410602	+	Xelaev18032715m.g	loc100487020	loc100487020.S				R¯M­									-0.338073	0.133217	-0.624089	-0.0582052	-0.208881	-1.2514	-1.08808	0.0573671			0.0232	0.119837	0.3151	0.689198	0.0122	0.0373873	0.77515	0.932882	0.1196	0.218508	5e-05	0.000111009	5e-05	0.00010487	0.73845	0.878504
chr7L	102077615	102078600	1	102077601	102078601	102050018	102077851	-	Xelaev18035962m.g	dedd2	dedd2.L	death effector domain containing 2	1004126	1004126	R¯M­									-0.338607	-0.0750501	-0.975212	-0.208193	0.0505527	-0.553466	-0.65058	0.0307754			0.0065	0.0539517	0.47065	0.788731	5e-05	0.000452144	0.16495	0.484425	0.6288	0.74102	5e-05	0.000111009	5e-05	0.00010487	0.7976	0.907503
chr9_10S	95158856	95159791	1	95158795	95159795	95114575	95159045	-	Xelaev18047724m.g	Xelaev18047724m	Xelaev18047724m.g				R¯M­						R¯M¯			-0.339538	-0.0110078	-0.325951	-0.110808	-0.217165	-0.951585	-0.780076	0.419342			0.02385	0.121936	0.9307	0.980116	0.10755	0.203168	0.52915	0.813254	0.1023	0.193239	5e-05	0.000111009	5e-05	0.00010487	0.00765	0.052448
chr4L	69615956	69616765	1	69615875	69616875	69607968	69616125	-	Xelaev18022913m.g	dnajb4	dnajb4.L	DnaJ heat shock protein family (Hsp40) member B4	1007707	1007707	R¯M­									-0.341054	0.162201	0.0634826	-0.124358	0.724359	0.173805	-0.596835	0.19407			0.02935	0.138916	0.17875	0.545901	0.67775	0.762742	0.44405	0.759681	5e-05	0.000283118	0.2006	0.247992	5e-05	0.00010487	0.1737	0.405018
chr3S	3008007	3008425	1	3007439	3008439	3008189	3015254	+	Xelaev18019776m.g	adck2	adck2.S	aarF domain containing kinase 2	959152	959152	R¯M­									-0.341422	0.148433	-0.0648344	0.0037814	-0.254379	-1.1513	-0.943237	-0.0626663			0.01795	0.102465	0.24205	0.624093	0.7159	0.793565	0.9792	0.991854	0.0472	0.104231	5e-05	0.000111009	5e-05	0.00010487	0.6894	0.850814
[truncated: 8,533 more rows]
[truncated: 25 more columns]
